# Supplementary material for: The Candida albicans HIR histone chaperone regulates the yeast-to-hyphae transition by controlling the sensitivity to morphogenesis signals
Source: Sci Rep. 2017 Aug 16;7:8308. doi: 10.1038/s41598-017-08239-9 (PMC5559454; doi:10.1038/s41598-017-08239-9)
Supplement: Supplementary file 2 — Table S2 [file 41598_2017_8239_MOESM2_ESM.xlsx]

## Sheet: TableS2
Table S2. RNA-seq dataset:
The Candida albicans HIR histone chaperone regulates the yeast-to-hyphae transition by controlling the sensitivity to morphogenesis signals
Sabrina Jenull, Michael Tscherner, Megha Gulati, Clarissa J. Nobile, Neeraj Chauhan & Karl Kuchler

## Sheet: Description
wt-y	WT yeast
wt-h	WT hyphae
hir1-y	hir1∆/∆ yeast
hir1-h	hir1∆/∆ hyphae
logFC are log2 fold changes (FC).
FDR (false discovery rate)
cpm (counts per million read); indicates the expression level of the transcript

## Sheet: Data
Gene				wt-h vs wt-y								hir1-h vs hir1-y								hir1-y vs wt-y								hir1-h vs wt-h
id	Description	name	name2	logFC_wt-h_wt-y	FDR_wt-h_wt-y	wt-y_1_cpm	wt-y_2_cpm	wt-h_1_cpm	wt-h_2_cpm	mean_cpm_wt-y	mean_cpm_wt-h	logFC_hir1-h_hir1-y	FDR_hir1-h_hir1-y	hir1-y_1_cpm	hir1-y_2_cpm	hir1-h_1_cpm	hir1-h_2_cpm	mean_cpm_hir1-y	mean_cpm_hir1-h	logFC_hir1-y_wt-y	FDR_hir1-y_wt-y	wt-y_1_cpm	wt-y_2_cpm	hir1-y_1_cpm	hir1-y_2_cpm	mean_cpm_wt-y	mean_cpm_hir1-y	logFC_hir1-h_wt-h	FDR_hir1-h_wt-h	wt-h_1_cpm	wt-h_2_cpm	hir1-h_1_cpm	hir1-h_2_cpm	mean_cpm_wt-h	mean_cpm_hir1-h
orf19.1822	Zn(II)2Cys6 transcription factor; role in hyphal extension, virulence, adherence to plastic; rat catheter biofilm induced; has a long 5'-UTR that regulates translational efficiency and controls transition to filamentous growth	UME6		3.38335	1.91e-45	151.493	212.515	1830.33	1956.23	182.004	1893.28	2.79408	2.08e-18	117.51	129.579	619.011	1096.12	123.544	857.567	-0.577756	0.253207	118.798	167.035	90.6703	100.305	142.917	95.4876	-1.21745	0.000148462	2390.96	2593.79	779.358	1364.18	2492.38	1071.77
orf19.7680	Putative transcription factor/activator; Med2 mediator complex ddomain; transcript is upregulated in an RHE model of oral candidiasis; member of a family of telomere-proximal genes; Efg1, Hap43-repressed	CTA26		2.4227	3.63e-10	75.7241	54.3985	221.321	478.372	65.0613	349.847	1.59659	6.09e-07	96.1771	161.606	451.901	328.364	128.892	390.133	0.958308	0.079972	60.1296	42.0985	73.4875	125.825	51.114	99.6563	0.0820241	0.932953	291.259	631.742	567.197	409.821	461.5	488.509
orf19.467	Transcription factor; modulator of white-opaque switch; induced in opaque cells; promoter bound by Wor1; overexpression at 25 degr shifts cells to opaque state; deletion stabilizes opaque cells at higher temperatures; Spider biofilm induced	WOR3		2.04978	3.75e-18	112.636	136.741	491.21	538.578	124.688	514.894	1.22174	0.000498537	138.015	129.84	218.995	406.064	133.928	312.529	0.0831871	0.959286	88.455	107.389	106.806	100.223	97.9221	103.515	-0.795452	0.0329507	641.924	713.875	276.595	504.487	677.9	390.541
orf19.6112	Putative transcription factor; Med2 mediator domain; activates transcription in 1-hybrid assay in S. cerevisiae; repressed by Efg1; member of a family of telomere-proximal genes; Tbf1-induced	CTA2		1.98615	2.59e-11	122.043	152.221	404.741	680.779	137.132	542.76	1.2986	1.46e-06	236.445	314.676	742.537	613.518	275.561	678.028	0.98636	0.0054957	95.8166	119.568	182.229	243.794	107.693	213.012	0.246167	0.662891	530.278	900.897	932.778	764.809	715.588	848.793
orf19.4433	Transcription factor; for mating, filamentation on solid media, pheromone-stimulated biofilms; in pathway with Ess1, Czf1; required with Efg1 for host cytokine response; regulates galactose metabolism genes; rat cathether biofilm repressed	CPH1	STE12	1.93555	1.34e-13	76.163	81.1116	315.521	285.845	78.6373	300.683	0.620817	0.134654	84.681	105.161	116.718	175.359	94.921	146.039	0.249405	0.798534	59.9366	63.5813	65.1128	81.6169	61.759	73.3649	-1.11502	0.000186007	411.837	379.398	147.527	217.656	395.617	182.591
orf19.6888	Zn(II)2Cys6 domain transcription factor; regulated by Mig1 and Tup1; rat catheter and Spider biofilm induced			1.93267	3.4e-09	44.2891	35.1117	146.493	158.42	39.7004	152.456	0.362631	0.393914	114.8	108.012	158.362	128.099	111.406	143.23	1.45537	0.000293677	35.1439	27.2071	88.8496	83.3589	31.1755	86.1043	-0.162668	0.798532	191.583	209.868	198.605	160.027	200.726	179.316
orf19.3519	Predicted transcription factor; induced during planktonic growth, whereas related SUA71 is downregulated	SUA72		1.72363	6.32e-06	34.3555	54.8505	120.188	173.601	44.603	146.895	1.24921	0.000372829	55.9678	45.1224	131.425	109.09	50.5451	120.258	0.163349	0.935713	26.5781	43.5195	43.5323	34.5894	35.0488	39.0608	-0.362423	0.498274	157.976	229.135	164.821	136.281	193.556	150.551
orf19.4450	Predicted Zn(II)2Cys6 transcription factor; ortholog of S. cerevisiae Gsm1; flow model biofilm induced	ZCF23	GSM1	1.63816	1.86e-09	99.3018	85.1417	253.456	322.207	92.2218	287.831	0.884412	0.0106725	139.846	91.5841	197.72	229.681	115.715	213.7	0.3021	0.741328	78.5086	66.3775	108.855	70.0716	72.443	89.4633	-0.504052	0.149129	331.803	426.482	248.853	285.838	379.142	267.345
orf19.5097	Zn(II)2Cys6 transcription factor; similar to S. cerevisiae Cat8 but mutant phenotype suggests different target genes; mutant displays increased filamentous/invasive growth; flucytosine repressed; rat catheter biofilm induced	CAT8	CAT8	1.40084	0.000271741	71.0847	52.7045	119.04	208.806	61.8946	163.923	1.22071	0.000108554	80.4371	68.1351	185.971	160.485	74.2861	173.228	0.233689	0.82736	56.4202	40.8242	62.4262	52.3981	48.6222	57.4122	0.00487263	1	156.97	275.2	233.431	200.262	216.085	216.846
orf19.1715	Putative transcription factor; role in iron utilization, pathogenesis; both IRO1 and adjacent URA3 are mutated in strain CAI4; suppresses S. cerevisiae aft1 mutant low-iron growth defect; hyphal-induced; reports differ about iron regulation	IRO1		1.37983	2.8e-11	730.165	665.252	1761.54	1871.66	697.709	1816.6	0.842267	0.00138403	740.424	669.442	1107.54	1420.31	704.933	1263.92	-0.00915696	1	575.809	520.475	572.711	517.159	548.142	544.935	-0.597229	0.0500361	2301.09	2481.68	1392.64	1768.84	2391.39	1580.74
orf19.2432	bZIP transcription factor; role in unfolded protein response and control of morphology; transcript undergoes atypical splicing at C terminus under ER stress; induced during mating and by caspofungin; mRNA binds She3; Spider biofilm induced	HAC1	HAC1	1.36328	1.62e-07	1428.64	2155.51	5108.09	4110.09	1792.07	4609.09	1.61683	1.78e-06	742.926	1242.78	2282.71	3808.25	992.855	3045.48	-0.873764	0.0303801	1125.29	1688.18	573.309	961.728	1406.73	767.519	-0.671022	0.0762292	6671.24	5450.92	2870.27	4743.1	6061.08	3806.68
orf19.2747	Zn(II)2Cys6 transcription factor; transcriptional repressor involved in the regulation of glucose transporter genes; ortholog of S. cerevisiae Rgt1; mutants display decreased colonization of mouse kidneys	RGT1	RGT1	1.34521	0.000133175	46.8314	46.9538	134.346	104.169	46.8926	119.257	0.0787039	0.926169	59.1875	85.5801	67.3091	85.597	72.3838	76.4531	0.602222	0.41191	36.9012	36.7452	45.2254	66.6799	36.8232	55.9527	-0.712817	0.0936245	174.828	138.853	85.0282	106.25	156.84	95.6393
orf19.3794	Transcription factor; role in zinc homeostasis and regulation of Spider biofilm matrix; mutation affects filamentous growth; can suppress S. cerevisiae rok1 mutant inviability; Spider biofilm induced; mutants for abnormal Spider biofilms	CSR1	ZAP1	1.27396	0.000212657	45.5948	42.4878	104.228	109.193	44.0413	106.711	0.554358	0.166765	104.877	89.9609	120.923	165.281	97.419	143.102	1.11779	0.0137412	36.0075	33.159	81.3272	69.2626	34.5832	75.2949	0.348767	0.501125	136.281	144.7	152.63	205.297	140.491	178.963
orf19.4056	Transcription factor; recruits Hda1 to hypha-specific promoters; Tn mutation affects filamentation; Hap43-repressed; Spider and flow model biofilm induced; required for Spider biofilm formation; Bcr1-repressed in RPMI a/a biofilms	BRG1		1.22172	0.000207852	797.175	452.038	1803.13	1112.07	624.607	1457.6	0.738603	0.221862	578.274	354.945	387.787	1169.86	466.609	778.822	-0.445556	0.506498	629.712	352.57	448.195	273.306	491.141	360.751	-0.977754	0.103481	2353.5	1476.34	489.665	1454.84	1914.92	972.253
orf19.3969	Transcription factor involved in regulation of morphogenesis; required for filamentous growth, for virulence in RHE model but not in mice; induced upon RHE infection but C. dubliniensis ortholog is not; Spider biofilm induced	SFL2	MGA1	1.18711	1.45e-06	193.663	273.384	514.735	545.703	233.523	530.219	0.578661	0.214953	144.674	91.6344	133.684	219.417	118.154	176.551	-1.00288	0.0206566	151.998	214.725	112.651	70.0558	183.362	91.3534	-1.66077	1.47e-09	672.544	723.443	169.049	272.325	697.993	220.687
orf19.4054	Putative transcription factor; positive regulator of gene expression; Efg1-repressed; member of a family of telomere-proximal genes; transcript upregulated in RHE model of oral candidiasis	CTA24		1.17467	0.000707199	128.965	149.454	213.985	414.459	139.21	314.222	1.12926	0.00126399	106.061	188.158	375.333	268.707	147.109	322.02	0.0579574	0.988144	101.397	117.26	81.0185	146.478	109.328	113.748	-0.0394134	0.972404	281.393	547.378	470.943	335.516	414.386	403.23
orf19.5908	TEA/ATTS transcription factor; white cell pheromone response, hyphal gene regulation; required for Spider and RPMI biofilm formation; regulates BCR1; Cph2 regulated transcript; alkaline, rat catheter, Spider, flow model biofilm induced	TEC1	TEC1	1.14057	3.85e-07	1786.81	1463.5	3250.72	3917.71	1625.16	3584.22	1.0961	0.000128672	716.557	482.095	1154.07	1408.62	599.326	1281.34	-1.46277	1.67e-07	1409.06	1145	554.93	371.739	1277.03	463.334	-1.55837	3.34e-10	4246.64	5194.31	1450.99	1754.41	4720.47	1602.7
orf19.1275	GATA-type transcription factor; regulator of nitrogen utilization; required for nitrogen catabolite repression and utilization of isoleucine, tyrosine and tryptophan N sources; required for virulence in a mouse systemic infection model	GAT1	GAT1	1.11811	0.00425033	34.1741	44.6056	78.3151	92.0929	39.3898	85.204	0.793901	0.0317154	56.2003	54.6083	96.1208	96.0798	55.4043	96.1003	0.474048	0.590383	26.6571	35.2205	43.4737	42.1495	30.9388	42.8116	0.0996926	0.901929	102.693	121.739	120.827	119.722	112.216	120.275
orf19.4800	Protein involved in the pH response pathway; binds to the transcription factor Rim101 and may serve as a scaffold to facilitate the C-terminal proteolytic cleavage that activates Rim101; required for alkaline pH-induced hyphal growth	RIM20	RIM20	1.1163	8.64e-06	196.907	233.7	403.821	528.266	215.304	466.044	0.541395	0.0854605	231.306	270.077	399.528	330.218	250.692	364.873	0.199009	0.782078	154.884	183.28	178.516	209.042	169.082	193.779	-0.426648	0.244061	528.33	699.576	501.694	411.847	613.953	456.771
orf19.1497	Putative transcription factor with zinc cluster DNA-binding motif	ZCF6		0.928862	0.174338	11.6973	11.0616	16.973	26.4709	11.3794	21.722	0.0545399	0.955536	65.9028	60.7402	60.914	70.5648	63.3215	65.7394	2.43716	8.45e-07	9.22966	8.61622	51.0526	46.8132	8.92294	48.9329	1.51749	0.000373294	22.6926	34.5665	76.8204	87.6966	28.6296	82.2585
orf19.2064	Putative transcription factor with zinc finger DNA-binding motif			0.904415	0.00227921	88.0395	107.086	182.978	181.322	97.5627	182.15	0.806384	0.0188187	94.1894	98.1551	191.058	145.403	96.1723	168.23	-0.0399634	0.99943	69.0872	84.1547	72.7419	75.912	76.6209	74.3269	-0.186634	0.74389	238.997	240.499	239.549	181.717	239.748	210.633
orf19.4941	bHLH transcription factor; control of glycolysis; required for biofilm formation; hyphally regulated by Cph1, Cyr1; flucytosine, Hog1 induced; amphotericin B, caspofungin repressed; induced in flow model biofilm and planktonic cultures	TYE7	TYE7	0.891069	0.24048	1846.67	893.956	4351.91	728.338	1370.31	2540.12	0.228045	0.673543	1452.25	970.712	988.791	1849.25	1211.48	1419.02	-0.202611	0.857314	1457.48	698.109	1123.82	749.34	1077.8	936.58	-0.906698	0.359725	5678.88	970.125	1244.25	2302.29	3324.5	1773.27
orf19.6850	Putative transcription factor with C3HC4 zinc finger DNA-binding motif; mutants are viable		RMD5	0.844663	0.0131731	64.4299	67.1373	110.877	125.273	65.7836	118.075	0.273653	0.569526	86.8206	88.4909	106.732	105.174	87.6557	105.953	0.391233	0.602675	50.7227	52.6029	67.0813	68.4051	51.6628	67.7432	-0.229584	0.706238	145.162	165.806	134.136	131.078	155.484	132.607
orf19.4046	Putative transcription factor containing a Zn(2)-Cys(6) binuclear cluster			0.832301	0.0135702	134.869	161.78	195.368	332.41	148.325	263.889	1.11142	0.000823253	95.5724	110.12	263.762	180.861	102.846	222.312	-0.547968	0.277237	105.987	126.981	73.6452	85.3312	116.484	79.4882	-0.321436	0.581497	256.716	439.051	330.655	226.126	347.883	278.391
orf19.3308	Putative transcription factor with zinc cluster DNA-binding motif; has similarity to S. cerevisiae Stb5p; Hap43p-repressed gene	STB5	STB5	0.787789	0.000995229	242.104	216.457	373.967	418.684	229.28	396.325	0.537204	0.0930335	214.055	232.634	371.187	277.052	223.345	324.119	-0.0628476	0.965184	191.067	169.184	165.324	179.95	180.125	172.637	-0.362646	0.338608	488.844	554.827	465.833	345.825	521.836	405.829
orf19.4998	Zn(II)2Cys6 transcription factor; required for Spider model biofilm formation; mutant displays abnormal colony morphology and invasive growth; caspofungin repressed; flow model biofilm induced; rat catheter biofilm repressed	ROB1		0.785733	0.000596446	2481.43	2745.53	4932.59	4077.65	2613.48	4505.12	0.661594	0.0142453	2292.04	2847.35	3901.48	4228.3	2569.7	4064.89	-0.0470811	0.972156	1955.93	2149.2	1771.69	2201.19	2052.57	1986.44	-0.220368	0.617542	6442.12	5407.82	4903.74	5267.53	5924.97	5085.64
orf19.513	Protein with a DNA-binding domain, similar to S. cerevisiae meiosis-specific transcription factor Ndt80p			0.784467	0.566857	5.7827	3.43725	4.95519	11.2237	4.60998	8.08943	-0.859901	0.384649	12.2811	13.3129	4.698	9.27944	12.797	6.98872	1.40074	0.262323	4.64272	2.56646	9.43517	10.3133	3.60459	9.87421	-0.285269	0.932198	6.8949	14.4346	6.16931	11.3201	10.6648	8.74469
orf19.4524	Predicted Zn(II)2Cys6 transcription factor; caspofungin induced; Hap43-repressed	ZCF24		0.688732	0.0225105	107.898	125.994	173.532	202.71	116.946	188.121	0.40768	0.3829	112.611	123.527	193.825	119.46	118.069	156.642	-0.00654752	1	84.7892	98.8985	86.8932	95.6165	91.8438	91.2549	-0.336467	0.523445	227.128	268.347	242.578	149.774	247.737	196.176
orf19.7518	Putative Zn(II)2Cys6 transcription factor	ZCF38		0.669126	0.015774	123.056	137.146	208.713	204.413	130.101	206.563	0.532049	0.148	157.186	119.275	217.804	181.972	138.23	199.888	0.0659061	0.971897	96.809	107.546	122.026	91.6818	102.178	106.854	-0.119542	0.84308	272.576	271.156	273.358	227.105	271.866	250.231
orf19.837.1	Transcription factor; activator that forms a heterodimer with Ino2; likely regulates genes involved in phosphatidylcholine and phosphatidylinositol biosynthesis, fatty acid beta-oxidation, and peroxisome biogenesis; gene has intron	INO4	INO4	0.646317	0.089661	72.3724	60.1542	90.9813	116.888	66.2633	103.935	0.478047	0.260199	68.7564	84.5877	100.853	112.795	76.672	106.824	0.183291	0.877603	57.2914	46.8036	52.8381	65.6757	52.0475	59.2569	-0.0349129	0.976092	119.473	154.349	126.991	140.335	136.911	133.663
orf19.2399	Putative transcription factor with zinc finger DNA-binding motif; similar to bacterial DnaJ; induced in low iron		JJJ1	0.621044	0.0697818	124.198	135.679	153.962	245.462	129.939	199.712	0.41403	0.255897	150.358	151.548	218.61	183.636	150.953	201.123	0.194569	0.826017	97.7439	106.359	116.224	117.125	102.052	116.675	-0.0643178	0.946017	202.407	324.038	274.383	229.167	263.222	251.775
orf19.1135	Putative transcription factor with Ku70/Ku80 beta-barrel DNA-binding motif; involved in telomerase regulation and telomere protection; mutation causes marginal increase in caspofungin sensitivity	CAS1	YKU70	0.613847	0.0276399	182.397	160.212	292.398	232.758	171.305	262.578	-0.293272	0.393077	271.457	288.44	222.313	234.505	279.949	228.409	0.682369	0.0505311	144.019	125.137	209.748	223.041	134.578	216.394	-0.272654	0.522833	381.236	309.404	279.551	292.058	345.32	285.805
orf19.4778	Zn(II)2Cys6 transcription factor; has similarity to S. cerevisiae Lys14, involved in the regulation of lysine biosynthesis genes; fungal-specific	LYS142		0.612045	0.1133	68.7799	52.5927	93.7637	92.4361	60.6863	93.0999	-0.192178	0.685352	121.173	133.219	112.444	110.136	127.196	111.29	1.03604	0.0133374	54.5591	40.7813	93.5062	103.115	47.6702	98.3105	0.184452	0.779459	122.461	122.642	141.302	137.272	122.552	139.287
orf19.6817	Transcription factor; repressor of fluconazole/ketoconazole/brefeldin A resistance; Tn mutation enhances filamentation; partially rescues S. cerevisiae pdr1 pdr3 fluconazole sensitivity; rat catheter biofilm induced/Spider biofilm repressed	FCR1		0.604562	0.0131915	255.419	299.413	418.834	423.444	277.416	421.139	-0.00789054	1	100.279	103.025	95.1452	107.001	101.652	101.073	-1.46828	5.35e-07	201.02	234.702	77.4723	79.6536	217.861	78.5629	-2.13093	1.62e-19	547.125	561.493	119.824	133.109	554.309	126.467
orf19.2808	Predicted Zn(II)2Cys6 transcription factor; mutants are viable; rat catheter biofilm induced	ZCF16	SIP4	0.599682	0.0750381	81.9329	81.3943	123.988	123.53	81.6636	123.759	0.231046	0.585595	151.726	165.953	193.187	179.643	158.84	186.415	0.935307	0.0156916	64.5861	63.6903	117.13	128.414	64.1382	122.772	0.517918	0.160491	161.964	163.847	242.662	223.979	162.905	233.321
orf19.2646	Predicted Zn(II)2Cys6 transcription factor; similar to but not the true ortholog of S. cerevisiae Hap1; mutants display decreased colonization of mouse kidneys	ZCF13		0.584703	0.0629718	120.678	131.02	216.157	161.093	125.849	188.625	-0.180066	0.686518	192.018	204.788	157.733	192.468	198.403	175.1	0.634652	0.122251	94.9802	102.7	148.325	158.387	98.8402	153.356	-0.178988	0.764684	281.495	214.527	198.688	239.383	248.011	219.036
orf19.6626	Predicted homeodomain-containing protein; possible transcription factor; possibly transcriptionally regulated upon hyphal formation			0.574945	0.112372	92.7143	111.803	125.504	178.629	102.259	152.067	0.595756	0.182028	69.2355	118.016	157.569	125.595	93.6257	141.582	-0.147947	0.92138	72.7808	87.8368	52.7144	92.0729	80.3088	72.3936	-0.17686	0.805191	164.891	235.838	197.578	156.934	200.364	177.256
orf19.6121	Transcription factor; induces transcripts of stress response genes via SLE (STRE-like) elements; required for adaptation to weak acid stress; activates a subset of the genes that are repressed by Nrg1	MNL1	YER130C	0.571577	0.0106464	535.925	499.338	736.195	803.035	517.632	769.615	0.312468	0.347187	396.067	409.724	494.472	506.179	402.896	500.326	-0.385393	0.300915	422.629	390.67	306.149	316.727	406.649	311.438	-0.694529	0.00830176	961.906	1064.56	621.547	630.576	1013.23	626.061
orf19.861	Predicted bZip transcription factor; possibly an essential gene, disruptants not obtained by UAU1 method	CAP4		0.559465	0.0975958	92.3254	81.8648	128.516	128.598	87.0951	128.557	0.0135673	1	86.3204	139.871	114.04	114.308	113.096	114.174	0.352222	0.691833	72.9523	63.8716	65.9492	108.93	68.412	87.4398	-0.243872	0.661692	167.889	170.556	143.355	142.426	169.222	142.89
orf19.3328	Putative transcription factor; S. cerevisiae ortholog Hot1 is required for the transient induction of glycerol biosynthetic genes GPD1 and GPP2 in response to high osmolarity; filament induced		HOT1	0.55641	0.0217174	402.678	414.303	540.073	661.034	408.491	600.553	0.137886	0.737431	380.22	401.198	397.3	462.486	390.709	429.893	-0.0869555	0.921786	317.368	324.342	293.853	310.18	320.855	302.017	-0.556618	0.073192	706.105	875.852	499.725	575.838	790.979	537.782
orf19.723	Transcription factor; regulates a/alpha biofilm formation, matrix, cell-surface-associated genes; confers adherence, impermeability, impenetrability, fluconazole resistance; Tup1/Tec1/Mnl1-regulated; mRNA binds She3; Spider biofilm induced	BCR1	USV1	0.553981	0.0273893	228.432	257.426	376.047	336.385	242.929	356.216	0.216839	0.631451	183.327	181.884	173.764	250.724	182.606	212.244	-0.432842	0.331709	179.83	201.745	141.746	140.542	190.787	141.144	-0.820162	0.00650253	490.846	446.464	219.202	311.576	468.655	265.389
orf19.1187	Myc-bHLH transcription factor; promotes hyphal growth; directly regulates Tec1 to induce hypha-specific genes; probably homodimeric, phosphorylated; required for colonization of the mouse GI tract; rat catheter and Spider biofilm induced	CPH2	HMS1	0.527422	0.0245108	586.486	622.105	950.907	790.653	604.295	870.78	0.0984842	0.858938	631.164	455.29	480.055	683.189	543.227	581.622	-0.176275	0.79944	462.198	487.065	488.739	351.168	474.632	419.953	-0.655067	0.0401378	1241.43	1049.12	604.214	850.296	1145.27	727.255
orf19.3865	Transcription factor; involved in DNA damage responses, morphogenesis, and virulence; Spider biofilm induced	RFX1	RFX1	0.526152	0.0403902	201.301	198.725	301.903	274.293	200.013	288.098	0.398586	0.214793	188.533	221.581	260.571	280.099	205.057	270.335	0.0125915	1	158.703	155.513	145.442	171.562	157.108	158.502	-0.164266	0.739905	394.059	364.069	327.682	348.814	379.064	338.248
orf19.5940	Predicted Zn(II)2Cys6 transcription factor; possibly an essential gene, disruptants not obtained by UAU1 method; Hap43-repressed	ZCF32		0.52588	0.183663	67.9107	68.8063	84.8937	111.879	68.3585	98.3861	0.156196	0.777549	94.2269	100.543	95.797	121.244	97.3851	108.521	0.486909	0.437299	53.5041	53.8675	72.7322	77.7973	53.6858	75.2647	0.0663708	0.948443	111.571	147.649	120.87	150.624	129.61	135.747
orf19.6038	Predicted Zn(II)2Cys6 transcription factor; has similarity to S. cerevisiae Uga3, a transcription factor involved in the regulation of gamma-aminobutyrate metabolism genes; rat catheter biofilm induced	UGA32		0.512904	0.0941336	118.378	132.441	171.432	185.892	125.409	178.662	0.49212	0.13808	183.375	186.687	222.746	297.839	185.031	260.293	0.539686	0.241077	93.1168	103.869	141.733	144.305	98.4927	143.019	0.468339	0.207753	224.173	246.281	280.626	370.422	235.227	325.524
orf19.1032	bZIP transcription factor; involved in cell wall damage response; represses the yeast-to-hypha transition; mutants are caspofungin sensitive; induced by osmotic stress via Hog1; induced by Mnl1 under weak acid stress	SKO1	SKO1	0.495569	0.0628482	261.972	230.621	384.624	310.815	246.297	347.72	0.00128063	1	319.647	240.587	197.015	363.797	280.117	280.406	0.160641	0.843575	206.765	180.235	247.733	185.356	193.5	216.544	-0.384018	0.440992	501.722	412.89	248.946	451.856	457.306	350.401
orf19.2876	Transcription factor; binds ribosomal protein gene promoters and rDNA locus with Tbf1; regulates sulfur starvation-response, respiratory, glycolytic genes; does not bind to centromeres as does S. cerevisiae Cbf1; Spider biofilm repressed	CBF1	CBF1	0.473603	0.120794	238.426	191.965	245.613	352.91	215.195	299.262	0.00914203	1	142.952	281.248	278.838	148.235	212.1	213.536	-0.0446053	0.996733	188.373	149.804	109.305	218.714	169.089	164.01	-0.559763	0.255761	321.914	466.774	349.033	185.937	394.344	267.485
orf19.487	Putative DNA-binding transcription factor; predicted role in regulation of biogenesis of the cell wall; upregulated in biofilm; protein newly produced during adaptation to the serum	SPT14	SPT14	0.438165	0.154489	161.333	141.436	185.538	225.221	151.385	205.379	0.0669157	0.926805	155.701	202.012	237.127	137.588	178.856	187.358	0.215347	0.791981	127.41	110.445	119.884	156.623	118.927	138.254	-0.204901	0.761518	242.925	298.065	296.832	172.497	270.495	234.664
orf19.6820	Has domain(s) with predicted protein heterodimerization activity, role in DNA-dependent transcription, initiation and transcription factor TFIID complex localization			0.430693	0.32415	109.458	169.894	136.393	239.925	139.676	188.159	-0.198661	0.705137	108.172	155.797	116.526	113.441	131.984	114.984	-0.101617	0.94434	85.5394	133.833	82.996	121.061	109.686	102.029	-0.78508	0.065799	179.683	316.407	146.421	141.402	248.045	143.911
orf19.211	Predicted homeodomain-like transcription factor; also has a metal-binding Ada DNA repair protein domain; Spider biofilm induced			0.429284	0.372281	37.3715	33.2069	44.3924	50.7847	35.2892	47.5886	0.233324	0.801527	35.0391	22.2118	37.6755	29.6165	28.6255	33.646	-0.325485	0.826926	29.5619	25.8525	27.5037	16.7516	27.7072	22.1276	-0.571823	0.316463	58.2563	67.1058	47.0741	37.1947	62.681	42.1344
orf19.4573	Zn2-Cys6 transcription factor of unknown function; induced by alpha pheromone in SpiderM medium	ZCF26		0.427315	0.450097	29.2143	26.8325	41.8574	33.6182	28.0234	37.7378	0.423471	0.411918	59.5209	44.0093	64.1631	74.7162	51.7651	69.4396	0.857003	0.214616	23.0874	20.9099	46.3959	33.6224	21.9987	40.0092	0.805783	0.0695595	54.3303	44.9863	80.9175	92.8551	49.6583	86.8863
orf19.3193	bZIP transcription factor; ortholog of S. cerevisiae Yap3; partially complements fluconazole sensitivity of S. cerevisiae pdr1 pdr3; Hap43-induced; required for yeast cell adherence to silicone substrate; flow model biofilm repressed	FCR3	YAP3	0.423638	0.0936078	346.295	316.456	479.76	409.952	331.375	444.856	0.46667	0.11316	466.7	428.149	600.322	636.298	447.424	618.31	0.408528	0.294076	273.172	247.49	361.025	330.705	260.331	345.865	0.402793	0.222593	626.153	544.179	754.669	792.596	585.166	773.633
orf19.4568	Putative Zn(II)2Cys6 transcription factor	ZCF25		0.422103	0.759676	5.87755	6.25729	6.62814	9.55479	6.06742	8.09146	-0.353927	0.661257	24.376	21.9193	18.7701	17.3378	23.1477	18.054	1.88884	0.0298261	4.6021	4.90053	18.9157	16.8375	4.75131	17.8766	1.07197	0.148823	8.8787	12.4833	23.5458	21.6851	10.681	22.6154
orf19.2743	Ortholog(s) have RNA polymerase II core promoter proximal region sequence-specific DNA binding transcription factor activity involved in negative regulation of transcription, more		RPH1	0.409867	0.420615	53.4129	32.7129	51.0382	63.9823	43.0629	57.5103	0.464996	0.395457	43.8143	36.5744	46.0531	64.9642	40.1943	55.5087	-0.130807	0.971171	42.6303	25.0365	34.0649	28.0493	33.8334	31.0571	-0.126159	0.894983	67.1368	84.3807	58.4156	80.4341	75.7588	69.4248
orf19.4342	Zn2Cys6 transcription factor involved in sterol uptake; flow model biofilm induced; Spider biofilm repressed		SUT1	0.400821	0.620226	166.299	75.1799	257.788	60.1812	120.74	158.985	-0.374413	0.43418	338.01	258.747	159.536	300.844	298.378	230.19	1.27599	0.00575387	132.415	57.5672	261.9	199.419	94.9913	230.659	0.467413	0.658995	332.96	82.9827	201.844	373.419	207.971	287.632
orf19.5338	Zn(II)2Cys6 transcription factor; involved in control of glycolysis; ortholog of S. cerevisiae Gal4, but not involved in regulation of galactose utilization genes; caspofungin repressed; Spider biofilm repressed	GAL4	GAL4	0.387327	0.141731	237.475	219.411	288.641	309.44	228.443	299.04	0.331299	0.523	124.649	254.537	237.869	239.404	189.593	238.637	-0.291633	0.751458	187.353	171.564	95.124	198.111	179.459	146.618	-0.398638	0.237005	377.251	410.125	298.997	298.264	393.688	298.63
orf19.5498	APSES transcription factor; homodimer; minor role in transcriptional regulation vs Efg1; regulates filamentous growth, phenotypic switch; EFG1 and EFH1 genetically interact; expression interferes with mouse intestinal tract colonization	EFH1		0.38007	0.617106	33.2498	8.19044	25.5479	29.0389	20.7201	27.2934	0.7243	0.130564	32.902	29.2206	47.0587	55.6589	31.0613	51.3588	0.539122	0.721631	27.0597	5.62358	25.538	22.4513	16.3417	23.9947	0.834977	0.0970586	33.5693	38.3504	59.414	69.1186	35.9599	64.2663
orf19.1729	Putative transcription factor with zinc finger DNA-binding motif			0.360092	0.505437	56.0293	47.5066	87.295	45.8061	51.7679	66.5506	-0.166956	0.765423	102.365	83.9604	86.4548	79.4106	93.1625	82.9327	0.818846	0.117035	44.3551	36.9571	79.4547	64.5587	40.6561	72.0067	0.2487	0.764684	112.638	62.1154	108.525	99.1003	87.3768	103.813
orf19.2272	Putative Aft domain transcription factor; role in regulation of iron metabolism, oxidative stress, adhesion, hyphal growth, colony morphology, virulence; complements S. cerevisiae aft1 mutation; Spider biofilm induced	AFT2	AFT2	0.351946	0.17853	276.344	296.779	367.475	363.405	286.562	365.44	0.0305339	0.969251	246.84	240.114	225.353	271.995	243.477	248.674	-0.25696	0.63905	217.691	232.446	190.895	185.507	225.069	188.201	-0.628562	0.0262402	479.971	481.956	283.676	338.46	480.963	311.068
orf19.3405	Putative Zn(II)2Cys6 transcription factor; heterozygous null mutant displays sensitivity to virgineone and decreased colonization of mouse kidneys	ZCF18		0.330621	0.393137	135.767	134.581	132.866	207.068	135.174	169.967	0.626037	0.092106	90.3838	86.1643	151.035	121.467	88.2741	136.251	-0.637281	0.174934	107.031	105.316	69.9428	66.5009	106.173	68.2218	-0.392978	0.444546	174.757	273.242	189.389	151.771	224	170.58
orf19.3928	Putative transcription factor with zinc finger DNA-binding motif			0.303638	0.36787	192.067	206.103	201.017	290.029	199.085	245.523	-0.125538	0.805444	163.089	217.715	180.137	168.887	190.402	174.512	-0.0863094	0.937834	151.264	161.462	125.539	168.823	156.363	147.181	-0.566731	0.132336	263.646	383.412	226.281	210.56	323.529	218.42
orf19.5380	Zn(II)2Cys6 transcription factor; has similarity to S. cerevisiae Lys14, involved in the regulation of lysine biosynthesis genes	LYS144		0.303084	0.399608	114.889	130.797	141.856	160.705	122.843	151.28	-0.12667	0.804891	140.507	135.857	122.089	130.969	138.182	126.529	0.14886	0.887956	90.3389	102.614	108.683	104.922	96.4762	106.803	-0.331291	0.485148	185.653	212.76	153.607	163.05	199.206	158.328
orf19.4318	C2H2 transcription factor; repressor; regulates genes for carbon source utilization; Tup1-dependent and independent functions; hyphal, Hap43 and caspofungin repressed; Spider and flow model biofilm induced	MIG1	MIG1	0.299247	0.432224	799.805	532.546	1033.52	606.884	666.175	820.2	0.0673378	0.90715	517.825	777.492	617.211	740.06	647.658	678.636	-0.0657154	0.967747	631.429	415.904	399.495	601.833	523.666	500.664	-0.343752	0.467162	1348.13	806.571	776.201	921.561	1077.35	848.881
orf19.5768	Transcription factor; ortholog of S. cerevisiae Snf4; caspofungin repressed; transposon mutation affects filamentation	SNF4	SNF4	0.276388	0.269865	682.512	745.465	887.794	840.901	713.988	864.347	0.073029	0.875799	633.143	647.366	691.773	655.162	640.255	673.468	-0.179513	0.749421	537.831	583.693	489.48	500.374	560.762	494.927	-0.432284	0.162555	1159.44	1115.29	869.325	816.369	1137.36	842.847
orf19.798	Putative DNA-binding transcription factor; TFIIF subunit; macrophage-induced protein; possibly required for yeast cell adherence to silicone substrate; mutant has pleiotrophic effects	TAF14	TAF14	0.276267	0.40138	611.018	631.645	570.361	934.359	621.331	752.36	-0.108445	0.799156	709.915	654.852	688.739	577.092	682.384	632.916	0.112395	0.877925	481.595	494.471	549.074	505.928	488.033	527.501	-0.324145	0.503477	746.563	1237.21	865.2	719.395	991.885	792.297
orf19.3876	Predicted Zn(II)2Cys6 transcription factor	ZCF19		0.270364	0.674546	28.2044	32.5259	33.0035	40.0031	30.3651	36.5033	0.302296	0.659732	42.6236	36.5459	59.9585	37.6628	39.5848	48.8106	0.361958	0.783227	22.095	25.5925	33.112	28.0578	23.8437	30.5849	0.344966	0.658522	43.44	52.7417	74.6827	47.5611	48.0908	61.1219
orf19.2748	GAL4-like Zn(II)2Cys6 transcription factor; clade-associated expression; null shows abnormal regulation of invasive colony growth, is unable to utilize proline as a nitrogen source; flow model biofilm induced	ARG83		0.270164	0.55235	62.1728	69.971	86.4998	72.6	66.0719	79.5499	-0.253054	0.623231	80.6689	80.0436	61.7012	73.0768	80.3562	67.389	0.261476	0.796915	48.8407	54.938	62.3669	61.834	51.8894	62.1005	-0.311344	0.614786	112.599	96.7244	77.848	90.7876	104.662	84.3178
orf19.3434	Zn(II)2Cys6 transcription factor; regulator of yeast form adherence; required for yeast cell adherence to silicone substrate	TRY5	YGR067C	0.269249	0.712816	24.6374	26.4699	37.5651	23.9808	25.5537	30.7729	0.713972	0.168927	27.5267	51.4884	60.9434	68.8794	39.5075	64.9114	0.605675	0.575054	19.3511	20.7718	20.6309	40.4836	20.0615	30.5573	1.00408	0.0316868	48.4172	32.4925	76.8165	85.638	40.4548	81.2272
orf19.1543	Leucine zipper transcription factor; repressor of INO1 involved in inositol biosynthesis; functional homolog of S. cerevisiae Opi1; has putative Opi1-Sin3 interaction domain; interacts with ScSin3, but not CaSin3	OPI1	OPI1	0.263735	0.415963	195.345	180.304	202.131	249.117	187.824	225.624	0.248738	0.556529	145.724	169.483	191.514	182.996	157.603	187.255	-0.277213	0.681553	154.136	140.958	112.377	131.259	147.547	121.818	-0.342597	0.407505	264.65	329.692	240.62	228.099	297.171	234.36
orf19.7319	Zinc-finger transcription factor; regulates alpha-glucosidase exression; complements S. cerevisiae suc2 for sucrose utilization and mal13 maltase defect; required for yeast cell adherence to silicone substrate; rat catheter biofilm induced	SUC1	MAL13	0.259761	0.554508	89.782	66.8705	84.2686	103.769	78.3262	94.0188	-0.367056	0.472229	99.7295	72.0031	66.8005	66.2485	85.8663	66.5245	0.105023	0.946525	71.1961	51.8778	77.6136	55.1379	61.537	66.3757	-0.572208	0.215684	110.589	137.086	83.9636	82.5698	123.838	83.2667
orf19.1926	Zn(II)2Cys6 transcription factor, required for normal resistance to copper; repressed by Sfu1 in high-iron conditions; regulated by Sef1, Sfu1, and Hap43; rat catheter and Spider biofilm induced	SEF2		0.255634	0.510793	140.464	140.783	135.236	200.431	140.623	167.834	-0.101205	0.896639	144.034	259.592	237.109	139.259	201.813	188.184	0.498037	0.456301	110.714	110.192	110.288	201.795	110.453	156.041	0.0917246	0.922335	177.725	264.6	296.834	174.559	221.163	235.696
orf19.7371	Zn(II)2Cys6 transcription factor; Hap43-induced; Spider biofilm induced	ZCF35		0.242927	0.386153	319.817	379.077	405.156	420.631	349.447	412.893	0.0865178	0.85868	329.021	370.76	345.178	397.851	349.89	371.514	-0.0190235	1	251.754	297.092	254.129	286.796	274.423	270.463	-0.225813	0.582112	529.345	557.671	434.189	495.342	543.508	464.766
orf19.1358	bZIP transcription factor; amino acid control response; required for Efg1-dependent pseudohyphal induction by amino acid starvation, not by serum; human whole blood and PMN induced; required for biofilm formation; Spider biofilm induced	GCN4	GCN4	0.239525	0.474062	1267.44	1201.43	1117.03	1797.83	1234.44	1457.43	0.402636	0.345502	864.602	1100.31	1654.1	943.47	982.458	1298.78	-0.352743	0.41729	999.273	940.234	667.953	850.97	969.754	759.462	-0.239854	0.732004	1460.6	2382.21	2077.47	1176.7	1921.41	1627.09
orf19.6909	Ortholog(s) have TFIIH-class transcription factor binding, TFIIH-class transcription factor recruiting transcription factor activity		MED11	0.237043	0.607342	78.8161	108.13	115.889	103.777	93.4729	109.833	0.0899913	0.911304	82.8433	152.989	144.643	106.449	117.916	125.546	0.313528	0.783227	61.6444	85.1779	63.065	119.306	73.4111	91.1855	0.121269	0.878662	151.111	137.942	181.18	133.215	144.526	157.198
orf19.1604	Predicted Gal4-like DNA-binding transcription factor; Spider biofilm induced			0.23584	0.418518	450.679	467.425	606.27	474.729	459.052	540.499	0.219599	0.641029	347.696	464.972	370.755	575.634	406.334	473.194	-0.19862	0.755507	355.19	365.94	268.212	359.996	360.565	314.104	-0.264708	0.599214	791.092	630.378	467.021	716.104	710.735	591.562
orf19.6075	Putative CCR4-Not complex transcription factor; ortholog of S. cerevisiae Cdc36; Hap43-repressed gene		CDC36	0.231488	0.47249	496.07	446.367	447.38	659.428	471.219	553.404	0.523322	0.102641	283.65	296.955	477.928	356.567	290.303	417.247	-0.72293	0.0147788	391.286	349.13	219.206	229.591	370.208	224.398	-0.481271	0.238141	585.597	873.056	599.969	444.903	729.326	522.436
orf19.3753	Zn2-Cys6 transcription factor; regulates iron uptake; negatively regulated by Sfu1p, positively regulated by Tbf1; promotes virulence in mice; mutants display decreased colonization of mouse kidneys; Spider biofilm induced	SEF1	SEF1	0.226046	0.446987	338.564	405.592	404.14	465.013	372.078	434.577	0.147675	0.752567	237.577	301.435	249.559	347.617	269.506	298.588	-0.486222	0.240252	266.507	317.874	183.198	233.457	292.19	208.328	-0.615981	0.0517246	528.345	616.162	314.426	432.331	572.253	373.378
orf19.1457	Putative RNA polymerase transcription factor TFIIH core component; possibly an essential gene, disruptants not obtained by UAU1 method		SSL1	0.224202	0.546116	160.608	189.967	173.19	235.646	175.288	204.418	0.0715621	0.901697	212.226	167.733	199.588	199.631	189.979	199.61	0.0952764	0.93597	126.29	149.028	164.539	129.173	137.659	146.856	-0.108749	0.870551	227.112	311.523	250.869	248.727	269.317	249.798
orf19.2752	C2H2 transcription factor; ortholog of S. cerevisiae Adr1 but mutant phenotype suggests a different set of target genes; transposon mutation affects filamentous growth; Spider biofilm induced	ADR1	ADR1	0.222179	0.479208	350.843	296.555	325.17	430.738	323.699	377.954	-0.183703	0.645347	409.549	431.509	406.875	333.519	420.529	370.197	0.35188	0.432143	276.922	231.744	316.533	333.605	254.333	325.069	-0.103626	0.864949	425.619	570.226	510.908	415.978	497.923	463.443
orf19.6680	Zn(II)2Cys6 transcription factor; transposon mutation affects filamentous growth; required for yeast cell adherence to silicone substrate; Spider biofilm induced	FGR27		0.215386	0.454343	401.225	351.114	459.197	415.171	376.169	437.184	0.168522	0.705951	407.7	318.128	353.931	461.846	362.914	407.888	-0.0763422	0.94434	316.571	274.518	315.756	245.34	295.544	280.548	-0.173162	0.732004	599.481	550.908	445.48	574.77	575.194	510.125
orf19.7067	Ortholog(s) have RNA polymerase II core binding, RNA polymerase II transcription factor binding transcription factor activity, triplex DNA binding activity		CTR9	0.207663	0.484017	1122.65	1272.24	1190.1	1574.65	1197.44	1382.38	-0.0446148	0.927334	1188.94	1070.74	1051.63	1139.18	1129.84	1095.4	-0.106174	0.895591	884.714	996.099	919.521	827.306	940.406	873.413	-0.410224	0.262755	1555.43	2087.01	1321.95	1419.04	1821.22	1370.49
orf19.4288	Zn(II)2Cys6 transcription factor; activates transcription in 1-hybrid assay in S. cerevisiae; has similarity to S. cerevisiae Stb4	CTA7	STB4	0.203202	0.444529	590.082	656.219	723.622	710.221	623.15	716.922	0.103984	0.801978	503.615	520.05	539.253	560.881	511.832	550.067	-0.305889	0.475544	464.928	513.881	389.307	401.994	489.404	395.651	-0.454976	0.127056	945.13	941.873	677.868	698.686	943.502	688.277
orf19.5034	Protein involved in response to oxidative stress, binds and stabilizes Cap1p transcription factor in response to H2O2; essential for macrophage killing	YBP1	YBP1	0.202428	0.449516	605.29	670.318	699.129	767.648	637.804	733.389	0.108042	0.790007	683.107	653.565	740.66	699.892	668.336	720.276	0.0453338	0.97328	476.926	524.907	528.263	505.015	500.916	516.639	-0.0991813	0.851914	913.513	1017.62	930.762	872.1	965.564	901.431
orf19.5026	C2H2 transcription factor; Spider biofilm induced		TDA9	0.188864	0.480612	1085.99	1007.64	1231.85	1155.19	1046.82	1193.52	0.16335	0.656108	894.681	912.874	956.252	1067.99	903.777	1012.12	-0.235582	0.640666	856.28	788.503	691.706	705.579	822.392	698.643	-0.310627	0.399009	1608.8	1532.08	1202.15	1330.27	1570.44	1266.21
orf19.6824	Helix-loop-helix transcription factor; regulator of yeast form adherence; required for yeast cell adherence to silicone substrate; Spider and F-12/CO2 biofilm induced; repressed by alpha pheromone in SpiderM medium	TRY6		0.184466	0.946999	7.14219	10.592	9.79064	10.1107	8.86709	9.95067	2.5938	0.00104262	16.6209	5.26096	27.2726	106.627	10.9409	66.95	0.292428	0.954853	5.4846	8.43839	13.347	3.63172	6.9615	8.48936	2.65645	0.000138175	12.8363	13.4154	36.0038	130.799	13.1259	83.4016
orf19.6203	Zn(II)2Cys6 transcription factor; has similarity to S. cerevisiae Put3, a transcription factor involved in the regulation of proline utilization genes	PUT3	PUT3	0.183518	0.53718	378.18	407.773	412.43	479.497	392.977	445.964	-0.00330949	1	401.492	298.815	323.169	375.495	350.154	349.332	-0.188725	0.787356	297.956	319.339	311.057	230.321	308.647	270.689	-0.426375	0.202347	539.207	635.329	406.544	467.475	587.268	437.009
orf19.681	CCAAT-binding factor-dependent transcription factor; repressor; also called CAP2; required for low iron response; similar to bZIP transcription factor AP-1; repressed by Sfu1; ciclopirox olamine induced; rat catheter, Spider biofilm induced	HAP43		0.178534	0.590343	317.24	326.726	309.24	419.242	321.983	364.241	0.101463	0.848505	217.097	324.154	293.315	287.41	270.625	290.362	-0.273219	0.66707	250.014	255.794	167.055	251.361	252.904	209.208	-0.401312	0.271993	404.877	554.905	368.62	358.13	479.891	363.375
orf19.5251	Predicted Zn(II)2Cys6 transcription factor; mutants are viable; repressed by fluphenazine; Spider biofilm induced	ZCF30		0.17622	0.538499	346.43	342.596	400.867	377.718	344.513	389.293	0.156755	0.719537	347.036	334.697	320.45	439.558	340.866	380.004	-0.0386842	0.987757	273.111	268.125	268.389	258.588	270.618	263.488	-0.108363	0.853315	523.431	501.1	403.508	546.89	512.265	475.199
orf19.610	bHLH transcription factor; required for white-phase cell type, RPMI and Spider biofilm formation, hyphal growth, cell-wall gene regulation; roles in adhesion, virulence; Cph1 and Efg1 have role in host cytokine response; binds E-box	EFG1	SOK2	0.172576	0.553953	542.264	663.451	714.022	643.489	602.857	678.755	-0.231282	0.581634	629.256	580.896	419.734	611.152	605.076	515.443	-0.0159273	1	427.025	519.771	486.705	448.771	473.398	467.738	-0.470466	0.191441	932.302	853.687	528.445	760.501	892.994	644.473
orf19.1577	Has domain(s) with predicted sequence-specific DNA binding, sequence-specific DNA binding transcription factor activity, zinc ion binding activity and role in regulation of transcription, DNA-dependent		GAT2	0.156471	1	8.0523	3.63941	7.65602	5.63103	5.84586	6.64352	0.995432	0.397114	4.85166	3.70444	12.5338	4.69723	4.27805	8.61554	-0.492882	0.97328	6.51896	2.64139	3.78808	2.7916	4.58018	3.28984	0.296703	0.892688	9.88076	7.64305	15.3163	6.24659	8.7619	10.7814
orf19.5924	Zn(II)2Cys6 transcription factor of unknown function; mutant is sensitive to copper and SDS, and resistant to Calcofluor White; required for yeast cell adherence to silicone substrate	ZCF31		0.155394	0.6443	193.123	192.421	215.487	213.841	192.772	214.664	0.254599	0.584046	185.431	153.102	165.626	238.289	169.266	201.957	-0.210677	0.787027	152.238	150.598	143.725	117.955	151.418	130.84	-0.162022	0.791847	281.463	283.617	208.961	296.097	282.54	252.529
orf19.1826	Putative zinc finger transcription factor; macrophage-downregulated; flow model biofilm induced; flow model and Spider biofilm induced	MDM34	MDM34	0.147357	0.663425	280.691	246.285	323.372	260.966	263.488	292.169	0.136291	0.758149	263.229	330.545	301.99	350.64	296.887	326.315	0.14713	0.853871	221.531	192.486	203.046	255.941	207.008	229.494	0.0873771	0.882884	421.726	346.777	379.921	436.514	384.252	408.217
orf19.1718	Predicted Zn(II)2Cys6 transcription factor; repressed by fluphenazine treatment; required for yeast cell adherence to silicone substrate	ZCF8		0.1376	0.681049	226.144	263.495	262.229	275.418	244.82	268.823	-0.265834	0.447518	291.132	328.33	251.654	263.489	309.731	257.572	0.318471	0.528722	177.961	206.569	224.836	254	192.265	239.418	-0.134931	0.801375	342.688	365.083	316.412	328.181	353.885	322.297
orf19.1093	Transcription factor; required for hyphal formation and CO2 induced white-opaque switching; regulates hyphal gene expression; required for virulence in mouse systemic infection; binds Efg1p; binds Mss11p via LisH motif; has LUFS domain	FLO8	FLO8	0.133915	0.631895	673.033	689.561	763.763	731.101	681.297	747.432	-0.0364843	0.955581	568.262	552.905	459.742	633.428	560.583	546.585	-0.304185	0.458713	530.502	539.782	439.425	427.254	535.142	433.34	-0.525033	0.10545	997.475	969.65	578.608	788.384	983.563	683.496
orf19.3127	Transcription factor; regulates white-opaque switch; hyphal growth regulator; expression in S. cerevisiae causes dominant-negative inhibition of pheromone response; required for yeast cell adherence to silicone; Spider biofilm induced	CZF1		0.130338	0.706412	252.476	204.459	234.059	266.974	228.467	250.517	0.0191293	0.993308	144.159	138.295	120.091	166.127	141.227	143.109	-0.719484	0.0646954	199.443	159.59	111.522	106.792	179.517	109.157	-0.881966	0.00545689	306.138	353.617	151.608	206.326	329.877	178.967
orf19.2054	Putative transcription factor with zinc finger DNA-binding motif; lacks an ortholog in S. cerevisiae; transposon mutation affects filamentous growth; caspofungin induced; mutation causes marginal increase in caspofungin sensitivity	FGR15		0.110115	0.750647	333.501	319.321	310.915	393.749	326.411	352.332	-0.133677	0.764642	331.508	381.628	367.881	282.062	356.568	324.972	0.103691	0.909858	262.987	249.835	256.008	295.243	256.411	275.625	-0.189883	0.721161	406.86	521.341	461.743	352.01	464.1	406.876
orf19.3912	GATA transcription factor, involved in regulation of nitrogen starvation-induced filamentous growth; regulates transcription of Mep2 ammonium permease; regulated by Gcn2 and Gcn4; mRNA binds She3; Spider biofilm induced	GLN3	GLN3	0.107908	0.747424	604.184	693.553	601.875	795.679	648.869	698.777	-0.142106	0.719022	720.909	663.344	633.049	621.257	692.126	627.153	0.0712762	0.936767	475.974	543.18	557.58	512.485	509.577	535.033	-0.230246	0.600006	787.078	1054.11	795.609	774.044	920.592	784.826
orf19.1150	GATA-like transcription factor; oral infection induced; mutant has reduced capacity to damage oral epithelial cells; regulated by Gcn2 and Gcn4; Spider biofilm induced			0.104578	0.846495	81.9757	84.3757	86.8242	91.8671	83.1757	89.3457	0.0578939	0.943928	87.2192	114.763	108.429	101.798	100.991	105.114	0.257223	0.788662	64.5673	66.0821	66.9783	89.1434	65.3247	78.0609	0.161203	0.824164	113.566	121.706	136.175	126.962	117.636	131.568
orf19.6182	Zn(II)2Cys6 transcription factor involved in regulation of multidrug resistance via control of CDR1 expression; mutants display decreased colonization of mouse kidneys; required for yeast cell adherence to silicone substrate	ZCF34		0.102459	0.850145	91.5925	114.754	111.152	109.781	103.173	110.466	-0.00884048	1	78.3944	87.1528	65.4664	99.0721	82.7736	82.2692	-0.336484	0.661123	71.8367	90.2166	60.4334	67.5067	81.0266	63.9701	-0.498955	0.329394	145.175	145.639	83.0087	122.721	145.407	102.865
orf19.5849	Zn2Cys6 transcription factor involved in negative regulation of nitrosative stress response; mutant has cell wall defects; transcription increased at stationary phase; has predicted PAS domain; similar to S. cerevisiae Rds2p	CWT1	RDS2	0.101111	0.762532	292.769	321.667	328.881	329.481	307.218	329.181	0.0202341	0.985132	319.902	273.095	301.436	299.86	296.499	300.648	-0.0730456	0.94434	230.591	251.979	247.665	210.727	241.285	229.196	-0.203581	0.626885	429.602	436.928	378.862	373.606	433.265	376.234
orf19.6985	Putative transcription factor with zinc cluster DNA-binding motif; has similarity to S. cerevisiae Tea1p; Hap43p-repressed gene	TEA1	TEA1	0.0967913	0.805248	251.754	268.671	329.05	227.331	260.212	278.19	-0.136975	0.732603	312.762	293.528	269.58	281.712	303.145	275.646	0.198133	0.750827	198.321	210.429	241.944	226.713	204.375	234.328	-0.0840028	0.905626	428.657	302.646	338.939	350.887	365.652	344.913
orf19.1007	Putative bZIP transcription factor; Spider biofilm induced	KCS1	KCS1	0.0948293	0.779246	290.257	287.844	298.478	318.824	289.05	308.651	0.134429	0.743629	242.192	266.553	292.629	265.754	254.373	279.192	-0.207554	0.73172	228.822	225.277	187.051	206.195	227.049	196.623	-0.217574	0.605195	390.09	422.58	367.579	331.319	406.335	349.449
orf19.976	Putative transcription factor with C3HC4 zinc finger DNA-binding motif; similar to S. cerevisiae Bre1p; transposon mutation affects filamentous growth	BRE1	BRE1	0.0901529	0.846598	1446.86	1645.97	1115.08	2177.08	1546.41	1646.08	-0.153412	0.687415	1299.43	1464.28	1303.71	1181.12	1381.86	1242.41	-0.184716	0.748687	1140.28	1288.63	1004.43	1131.99	1214.46	1068.21	-0.481734	0.329125	1458.6	2884.38	1638.3	1471.73	2171.49	1555.02
orf19.3983	Protein with a predicted transcription factor BTF3 domain; flow model biofilm induced		YGR266W	0.0895931	0.786472	355.846	362.752	410.164	354.35	359.299	382.257	-0.193964	0.623571	499.516	421.041	373.69	430.99	460.278	402.34	0.33429	0.460033	280.469	283.97	386.589	325.029	282.22	355.809	0.00141809	1	535.292	470.405	470.028	536.623	502.848	503.326
orf19.6193	Protein similar to S. cerevisiae Taf145p, a component of RNA polymerase II transcription factor TFIID; flucytosine repressed; likely to be essential for growth, based on an insertional mutagenesis strategy	TAF145	TAF1	0.0853583	0.791871	535.04	584.396	545.467	641.401	559.718	593.434	-0.157355	0.69469	516.151	619.151	500.976	516.962	567.651	508.969	-0.00192274	1	421.579	457.62	398.672	478.93	439.599	438.801	-0.295281	0.424521	713.023	849.965	629.74	643.99	781.494	636.865
orf19.1253	bHLH transcription factor of the myc-family; required for growth in medium lacking phosphate and for resistance to copper and Phloxine B; induced by Mnl1 under weak acid stress	PHO4	PHO4	0.080363	0.834943	252.523	210.566	217.972	272.284	231.545	245.128	0.160415	0.722791	318.833	293.564	281.28	403.175	306.199	342.228	0.37671	0.409176	199.422	164.429	246.679	226.701	181.926	236.69	0.40603	0.31758	285.388	360.359	354.367	501.467	322.874	427.917
orf19.3833	Putative DNA-binding transcription factor; decreased transcription is observed upon fluphenazine treatment; possibly an essential gene, disruptants not obtained by UAU1 method; Hap43p-induced gene		TFC3	0.0771705	0.802714	745.621	773.928	798.407	804.236	759.775	801.322	-0.211839	0.576166	979.768	811.468	742.858	803.672	895.618	773.265	0.214455	0.702019	587.695	605.848	757.98	626.73	596.772	692.355	-0.12452	0.813751	1042.9	1066.45	933.866	1001.06	1054.67	967.464
orf19.2745	Putative transcription factor with zinc cluster DNA-binding motif; similar to S. cerevisiae Ume6p, which is a transcription factor involved in the regulation of meiotic genes	UME7	UME6	0.0735517	0.972462	21.0248	19.0021	22.8178	19.3141	20.0134	21.0659	-1.00662	0.0838931	36.268	23.4194	14.6394	14.905	29.8437	14.7722	0.548102	0.681829	16.6269	14.7841	28.4472	17.6898	15.7055	23.0685	-0.58065	0.449656	29.634	25.8434	18.4338	18.5787	27.7387	18.5062
orf19.2961	Putative transcription factor with zinc finger DNA-binding motif			0.0556804	0.885415	326.578	331.5	311.817	371.894	329.039	341.855	0.0742257	0.882685	304.17	280.226	313.716	301.462	292.198	307.589	-0.194197	0.7561	257.406	259.499	235.339	216.395	258.453	225.867	-0.226022	0.588224	407.854	492.571	394.214	375.681	450.213	384.947
orf19.4649	Putative Zn(II)2Cys6 transcription factor	ZCF27		0.0548242	0.892875	367.635	393.74	443.694	346.846	380.687	395.27	-0.178409	0.687779	361.073	466.255	315.63	415.465	413.664	365.547	0.0975122	0.918558	289.658	308.338	278.624	360.911	298.998	319.768	-0.185052	0.727455	578.759	460.784	397.356	516.974	519.772	457.165
orf19.6645	HMG-box transcription factor; binds upstream of hexose and ergosterol metabolism and cell cycle genes; activates pseudohyphal growth when expressed in S. cerevisiae; repressed in hyphae; Spider biofilm repressed	HMO1	HMO1	0.0524785	0.897091	994.153	688.748	839.806	907.059	841.45	873.433	-0.302663	0.435164	786.679	1158.19	818.093	758.677	972.436	788.385	0.183929	0.826017	784.56	538.238	607.395	896.049	661.399	751.722	-0.220777	0.600219	1097.21	1202.54	1028.03	945.381	1149.87	986.707
orf19.2647	Putative Zn(II)2Cys6 transcription factor; caspofungin induced	ZCF14		0.0488354	0.982445	25.8495	29.4484	34.4878	22.5889	27.6489	28.5383	0.558705	0.341408	22.2665	30.0751	41.6888	35.4672	26.1708	38.578	-0.0978029	0.988144	20.2558	23.1633	16.9439	23.4937	21.7095	20.2188	0.363971	0.63468	44.4643	30.5838	52.2019	44.409	37.5241	48.3054
orf19.7046	Predicted bZIP domain-containing transcription factor; protein induced during the mating process; possibly essential, disruptants not obtained by UAU1 method; Hap43-repressed; rat catheter biofilm induced	MET28	MET28	0.0449673	0.909491	916.548	977.06	858.273	1094.73	946.804	976.502	0.000132114	1	915.683	1036.31	1214.02	738.126	975.998	976.075	0.0211492	0.999909	722.38	764.908	707.709	801.226	743.644	754.468	-0.0732508	0.928153	1121.88	1450.77	1524.55	920.738	1286.33	1222.64
orf19.4166	Predicted Zn(II)2Cys6 transcription factor; mutants display increased colonization of mouse kidneys; Spider biofilm induced	ZCF21		0.0448215	0.942778	143.075	172.682	141.565	183.457	157.878	162.511	-0.323225	0.479618	147.217	199.512	120.174	156.929	173.365	138.552	0.114311	0.92753	112.44	135.531	113.251	154.773	123.986	134.012	-0.304975	0.562211	185.639	242.512	151.597	194.99	214.076	173.293
orf19.1496	Putative transcription factor with zinc finger DNA-binding motif; Hap43p-repressed gene			0.0151955	1	55.3507	75.489	75.332	56.5223	65.4199	65.9271	0.0689022	0.921882	124.512	112.922	116.298	132.71	118.717	124.504	0.841607	0.0761676	43.2169	59.5504	96.4262	87.0882	51.3837	91.7572	0.844606	0.0339857	97.794	75.6177	146.451	165.098	86.7059	155.774
orf19.4000	Putative homeodomain transcription factor; null mutant is an adenine auxotroph; Spider biofilm induced; promoter bound by Bcr1, Tec1, Efg1, Ndt80 and Brg1	GRF10	PHO2	0.00965361	0.990976	781.553	671.856	805.016	659.102	726.705	732.059	0.0485553	0.928946	574.525	600.041	518.44	696.347	587.283	607.393	-0.331727	0.428845	616.454	525.508	444.109	463.845	570.981	453.977	-0.341934	0.378263	1050.83	874.727	652.328	866.827	962.776	759.577
orf19.422	Putative transcription factor; downregulated upon adherence to polystyrene; flucytosine repressed	SPT20	SPT20	-0.000323828	1	229.527	246.742	215.018	260.637	238.134	237.827	-0.122612	0.797343	212.592	203.769	163.288	219.125	208.181	191.207	-0.215791	0.739503	180.786	193.279	164.443	157.388	187.032	160.916	-0.389468	0.347161	281.441	345.017	205.875	272.381	313.229	239.128
orf19.1035	Zn(II)2Cys6 transcription factor; plays a role in resistance to weak organic acids; required for yeast cell adherence to silicone substrate; Spider biofilm induced	WAR1	WAR1	-0.0245763	0.963789	328.699	293.129	287.765	324.032	310.914	305.898	0.413039	0.2067	242.359	290.633	356.847	352.868	266.496	354.857	-0.246957	0.686082	259.35	229.18	187.007	224.989	244.265	205.998	0.140629	0.779142	376.258	429.308	448.49	439.659	402.783	444.075
orf19.1685	Predicted Zn(II)2Cys6 transcription factor; mutant shows reduced colony wrinkling on Spider medium and is unable to utilize mannitol as a carbon source; mutants have increased colonization of mouse kidneys	ZCF7		-0.0260303	0.972263	151.961	132.083	140.645	138.678	142.022	139.662	-0.204799	0.675973	127.669	175.258	136.149	126.633	151.463	131.391	0.0678476	0.970853	120.033	103.112	98.1301	136.034	111.572	117.082	-0.160553	0.801613	183.692	183.965	170.987	157.926	183.828	164.456
orf19.7548	Ortholog(s) have RNA polymerase II repressing transcription factor binding, RNA polymerase II transcription coactivator activity, RNA polymerase II transcription corepressor activity	MED21	SRB7	-0.0261913	0.983218	75.0927	87.0136	78.576	80.2264	81.0531	79.4012	-0.209686	0.747223	72.9804	130.051	103.954	71.6201	101.515	87.787	0.303054	0.788662	58.9699	68.3414	55.5285	101.471	63.6557	78.4999	0.07249	0.944521	102.706	106.364	129.976	89.8761	104.535	109.926
orf19.1069	C2H2 transcription factor; putative regulator of proteasome genes; DNA recognition sequence (GAAGGCAAAA) enriched in regions upstream of proteasome genes; induced in core stress response; Hap43-induced; Spider biofilm induced	RPN4	RPN4	-0.0280208	0.942689	1319.14	1386.87	1358.83	1294.7	1353.01	1326.77	-0.20326	0.599045	1100.46	1387.66	993.637	1167.49	1244.06	1080.56	-0.143943	0.841388	1039.78	1085.64	850.337	1073.04	1062.71	961.687	-0.369164	0.28622	1774.71	1717.02	1249.26	1454.1	1745.87	1351.68
orf19.740	Putative Hap4-like transcription factor; Hap43-repressed; not required for response to low iron; induced by Mnl1 under weak acid stress; Spider biofilm induced	HAP41		-0.0317734	0.965243	909.853	618.467	1005.27	490.109	764.16	747.687	-0.211344	0.632223	867.451	758.015	549.972	853.997	812.733	701.984	0.0634539	0.957085	718.144	483.191	671.009	585.538	600.668	628.273	-0.161313	0.843461	1310.63	652.245	692.294	1062.87	981.436	877.58
orf19.1623	AP-1 bZIP transcription factor; apoptotic, oxidative stress response/resistance, multidrug resistance; nuclear in oxidative stress; complements S. cerevisiae yap1 mutant; oralpharyngeal candidasis-, human neutrophil, Spider biofilm induced	CAP1	YAP1	-0.0345827	0.926653	718.563	691.508	728.421	648.511	705.035	688.466	-0.0419335	0.938735	590.078	527.616	568.826	516.752	558.847	542.789	-0.358675	0.35176	566.537	541.155	456.484	407.522	553.846	432.003	-0.414781	0.197095	951.067	860.389	714.698	644.03	905.728	679.364
orf19.1973	Component of CCAAT-binding transcription factor; roles in filamentous growth, low-iron induction of FRP1; regulates genes involved in respiratory growth; functional homolog of S. cerevisiae Hap5p; Cap1p-dependent expression in low iron	HAP5	HAP5	-0.0379112	0.941223	251.578	241.113	193.402	286.485	246.345	239.944	-0.266128	0.590838	156.234	275.38	183.363	175.544	215.807	179.454	-0.213895	0.817619	198.399	188.626	119.743	213.968	193.513	166.855	-0.493493	0.217899	253.768	378.63	230.381	218.81	316.199	224.596
orf19.5548	Zn(II)2Cys6 transcription factor; has similarity to S. cerevisiae Lys14, which is a transcription factor involved in the regulation of lysine biosynthesis genes	LYS14		-0.0388503	0.953659	148.578	141.047	154.649	127.408	144.813	141.028	0.140544	0.760668	169.057	208.164	196.149	219.684	188.611	207.916	0.356939	0.550354	117.208	110.294	130.302	161.28	113.751	145.791	0.487619	0.195369	201.487	169.531	246.797	273.464	185.509	260.131
orf19.2280	Putative transcription factor with zinc cluster DNA-binding motif	ZCF10		-0.0406079	0.946789	135.635	122.506	124.707	126.462	129.071	125.585	0.057877	0.954956	151.897	90.5108	114.594	137.753	121.204	126.174	-0.114299	0.93597	107.089	95.6918	118.35	69.0911	101.39	93.7203	-0.0667993	0.936766	162.949	167.686	144.413	171.276	165.318	157.845
orf19.1481	Predicted transcription factor; possibly an essential gene, disruptants not obtained by UAU1 method	HAP42		-0.0601649	0.868304	305.597	326.516	300.108	305.682	316.057	302.895	-0.143204	0.725363	277.582	296.914	249.147	271.005	287.248	260.076	-0.159966	0.817619	240.76	255.713	214.469	229.604	248.236	222.037	-0.293013	0.432898	392.071	405.314	313.349	337.459	398.693	325.404
orf19.4869	GATA-type transcription factor; regulator of iron-responsive genes; represses iron utilization genes if iron is present; Hap43-repressed; promotes gastrointestinal commensalism in mice; Spider biofilm induced	SFU1		-0.0691503	0.862265	270.168	238.431	258.12	227.248	254.299	242.684	-0.504383	0.147749	236.882	209.974	136.456	178.48	223.428	157.468	-0.211737	0.752296	213.222	186.352	183.383	162.028	199.787	172.706	-0.696659	0.0331735	336.782	301.777	172.078	221.82	319.28	196.949
orf19.2423	Zn(II)2Cys6 transcription factor; required for wild-type filamentous growth; mRNA binds She3	ZCF11	ERT1	-0.07381	0.850145	231.696	223.864	213.902	218.983	227.78	216.442	-0.0980188	0.833766	235.869	232.813	219.972	217.841	234.341	218.907	0.017137	1	182.707	175.144	182.383	179.893	178.926	181.138	-0.0566244	0.934515	279.485	290.336	276.466	271.435	284.91	273.951
orf19.2612	C2H2 zinc finger transcription factor; expression reduced in ssr1 null mutant; flow model biofilm induced			-0.0794149	0.862358	120.693	132.529	117.087	122.194	126.611	119.641	0.346495	0.507392	85.1799	145.84	162.437	131.411	115.51	146.924	-0.153995	0.913119	94.9733	103.903	64.9829	113.645	99.4381	89.3138	0.223603	0.708895	153.071	161.946	203.724	164.155	157.509	183.94
orf19.3613	Ortholog(s) have RNA polymerase II core binding, RNA polymerase II core promoter sequence-specific DNA binding transcription factor activity, TFIIF-class binding transcription factor activity, chromatin binding activity		PAF1	-0.0836274	0.817845	279.792	289.176	293.047	243.71	284.484	268.378	-0.155652	0.693177	298.134	285.006	251.602	271.822	291.57	261.712	0.0128291	1	220.487	226.41	230.594	220.165	223.449	225.38	-0.108242	0.848188	382.219	323.793	316.419	338.493	353.006	327.456
orf19.470	Ortholog(s) have RNA polymerase II activating transcription factor binding, TBP-class protein binding, chromatin binding, protein complex scaffold activity		TAF12	-0.0870653	0.789213	463.383	436.712	407.322	440.259	450.048	423.791	-0.109733	0.794837	397.361	425.415	373.047	389.405	411.388	381.226	-0.153429	0.816766	365.415	341.679	307.075	328.93	353.547	318.002	-0.226068	0.577924	532.303	583.558	468.982	485.052	557.93	477.017
orf19.2682	Ortholog(s) have TBP-class protein binding, TBP-class protein binding RNA polymerase II transcription factor activity involved in preinitiation complex assembly activity		TOA1	-0.0989326	0.756903	474.197	523.348	439.751	490.939	498.772	465.345	0.119802	0.787277	363.555	478.339	478.384	436.405	420.947	457.394	-0.266772	0.62612	373.594	409.859	280.504	370.294	391.726	325.399	-0.0980046	0.862498	574.765	650.643	601.04	543.92	612.704	572.48
orf19.4767	Zn(II)2Cys6 transcription factor; required for yeast cell adherence to silicone substrate; Spider biofilm induced	ZCF28		-0.10007	0.821903	99.7519	121.133	108.318	97.2853	110.443	102.802	0.0971734	0.873781	101.817	126.958	128.865	115.82	114.387	122.342	0.0306029	1	78.31	95.1606	78.3353	98.4918	86.7353	88.4135	0.178884	0.797356	141.234	129.32	161.765	144.518	135.277	153.141
orf19.4961	Amino-acid-regulated transcription factor; activates transcription of amino acid permease genes; activated by amino-acid-induced proteolytic processing (Ssy1, Csh3 dependent); required for alkalinization of medium; Spider biofilm induced	STP2	STP2	-0.10232	0.732974	701.31	796.824	719.966	674.676	749.067	697.321	-0.363607	0.273441	682.409	833.691	572.626	605.643	758.05	589.134	-0.00491611	1	552.561	623.989	527.176	644.797	588.275	585.986	-0.31581	0.360754	940.197	894.904	719.854	754.411	917.551	737.133
orf19.6309	Transcription factor; activator that binds to Flo8 via a LisH motif to cooperatively activate transcription of hypha-specific genes; required for hyphal growth	MSS11	MSS11	-0.103484	0.826077	102.22	136.305	103.297	118.069	119.262	110.683	-0.105157	0.902478	65.8162	134.696	92.0113	94.4564	100.256	93.2339	-0.271698	0.826017	80.0989	107.22	49.8155	105.283	93.6596	77.549	-0.320875	0.542094	135.285	156.227	115.712	117.651	145.756	116.682
orf19.2315	Putative transcription factor with bZIP DNA-binding motif; mutants are sensitive to cations and antifungal drugs, and defective in filamentous growth		RTG3	-0.109809	0.744225	437.883	474.977	371.374	473.992	456.43	422.683	-0.0789604	0.87483	394.022	495.402	420.37	421.648	444.712	421.009	-0.059716	0.956499	345.006	371.956	304.152	383.383	358.481	343.767	-0.0798831	0.898921	485.866	627.702	528.362	525.314	556.784	526.838
orf19.5617	Ortholog(s) have methylated histone residue binding, transcription factor binding activity		CTI6	-0.113586	0.813606	118.582	153.6	102.05	149.025	136.091	125.537	-0.372365	0.340936	149.191	155.131	112.288	122.708	152.161	117.498	0.141767	0.907205	93.0264	120.721	115.264	119.953	106.874	117.609	-0.170205	0.818628	134.274	196.557	141.323	152.725	165.415	147.024
orf19.1499	Putative zinc-finger transcription factor, similar to A. nidulans FarA and FarB; activates genes required for fatty acid degradation; induced by oleate; null mutant displays carbon source utilization defects and slightly reduced virulence	CTF1		-0.114035	0.718038	325.398	328.405	308.579	295.392	326.902	301.985	-0.58428	0.0414131	382.73	416.895	260.617	272.601	399.812	266.609	0.267338	0.605318	256.488	257.063	295.726	322.382	256.776	309.054	-0.252399	0.518843	402.942	391.876	327.676	339.534	397.409	333.605
orf19.5389	Forkhead transcription factor; morphogenesis regulator; required for wild-type hyphal transcription, cell separation, and for virulence in cell culture; mutant lacks true hyphae, is constitutively pseudohyphal; upregulated in RHE model	FKH2	FKH1	-0.116302	0.731789	446.863	390.231	347.282	425.451	418.547	386.367	-0.305358	0.390412	418.438	518.465	386.224	371.878	468.451	379.051	0.137825	0.856336	352.558	305.127	323.059	401.177	328.843	362.118	-0.101399	0.859271	454.268	563.487	485.346	463.404	508.878	474.375
orf19.2753	Predicted Zn(II)2Cys6 transcription factor of unknown function; rat catheter biofilm induced	ZCF15		-0.116821	0.760808	168.526	165.896	161.233	147.157	167.211	154.195	-0.311891	0.374832	277.541	290.891	209.085	248.774	284.216	228.93	0.741295	0.0223786	132.87	129.812	214.48	224.906	131.341	219.693	0.496925	0.162991	210.365	195.436	263.194	309.567	202.901	286.381
orf19.1227	Putative Zn(II)2Cys6 transcription factor	ZCF4		-0.121753	1	3.55941	4.60876	2.91701	4.41373	4.08408	3.66537	0.082994	1	2.60394	5.92195	4.01626	4.99475	4.26295	4.50551	0.0551397	1	2.74701	3.64428	1.85255	4.72393	3.19564	3.28824	0.213051	1	3.94451	5.7627	5.12717	6.18753	4.85361	5.65735
orf19.1228	CCAAT-binding transcription factor; regulates low-iron induction of FRP1; in these conditions CBF comprises Hap43 and probably Hap2 and Hap3; possibly essential, disruptants not obtained by UAU1 method; Cap1-dependent induction in low iron	HAP2	HAP2	-0.122452	0.734603	215.771	278.559	210.603	242.426	247.165	226.515	-0.0239835	0.981542	217.68	231.462	239.793	201.86	224.571	220.827	-0.157846	0.844727	169.586	218.586	168.17	179	194.086	173.585	-0.109771	0.857792	275.521	321.042	301.006	251.872	298.282	276.439
orf19.4863	Homeodomain-like transcription factor; regulator of pyruvate decarboxylase; contains a putative C-terminal activation domain, Glu- and Pro-rich; complements glucose utilization defect of S. cerevisiae pdc2 mutant	PDC2	PDC2	-0.129061	0.675341	377.085	424.717	388.167	344.309	400.901	366.238	0.11583	0.798561	388.112	297.548	350.112	392.836	342.83	371.474	-0.247551	0.684467	297	332.702	300.646	229.401	314.851	265.023	-0.0520204	0.935407	506.649	457.001	440.327	489.158	481.825	464.743
orf19.6781	Zn(II)2Cys6 transcription factor; regulator of yeast form adherence; mutants display increased colonization of mouse kidneys; required for yeast cell adherence to silicone substrate; Spider biofilm induced	ZFU2		-0.129522	0.782969	182.325	152.624	186.984	119.592	167.475	153.288	-0.483237	0.23062	269.35	182.554	136.387	186.834	225.952	161.611	0.406566	0.491247	144.051	119.107	209.038	140.33	131.579	174.684	0.00502107	1	242.994	159.866	172.087	232.128	201.43	202.107
orf19.3809	Putative Myb-like transcription factor; ortholog S. cerevisiae Bas1, a regulator of purine biosynthetic genes; mutant exhibits adenine auxotrophy and abnormal colony morphology	BAS1	BAS1	-0.136379	0.668204	515.335	627.516	460.625	578.005	571.425	519.315	-0.195559	0.634315	585.183	521.561	410.895	555.521	553.372	483.208	-0.0675681	0.94434	405.808	491.632	452.706	402.835	448.72	427.771	-0.178955	0.742546	602.404	765.673	517.166	691.379	684.039	604.272
orf19.517	Putative CCAAT-binding transcription factor; regulates CYC1; required for resistance to rapamycin, copper; induced in high iron; repressed in low iron; Sef1, Sfu1, and Hap43 regulated; rat catheter and Spider biofilm induced	HAP31	HAP3	-0.141879	0.689815	186.094	184.623	160.065	175.806	185.359	167.935	-0.0285128	0.972505	269.834	234.263	214.643	279.57	252.049	247.106	0.419744	0.361969	146.705	144.486	208.91	180.755	145.595	194.832	0.482655	0.19421	209.358	232.871	270.381	347.726	221.114	309.053
orf19.6923	Ortholog(s) have chromatin binding activity, role in RNA polymerase II transcriptional preinitiation complex assembly and transcription factor TFIID complex localization		TAF11	-0.148979	0.619818	409.45	365.085	351.598	347.507	387.267	349.552	-0.232959	0.555252	419.936	330.239	323.472	314.736	375.088	319.104	-0.0705116	0.952123	323.016	285.494	325.202	254.714	304.255	289.958	-0.204109	0.621499	459.231	460.876	406.504	392.19	460.054	399.347
orf19.3986	Putative transcription factor with zinc cluster DNA-binding motif; has similarity to S. cerevisiae Ppr1p, which is a transcription factor involved in the regulation of uracil biosynthesis genes	PPR1	PPR1	-0.149767	0.65928	215.645	257.117	224.813	200.554	236.381	212.684	-0.040666	0.955727	208.356	281.92	224.657	251.997	245.138	238.327	0.0316086	0.998057	169.641	201.625	160.49	218.501	185.633	189.496	0.091627	0.88468	293.326	266.33	282.637	313.713	279.828	298.175
orf19.3012	Zn(II)2Cys6 transcription factor; transcriptional activator of aromatic amino acid catabolism; regulator of aromatic alcohol biosynthesis via the Ehrlich pathway; mutant is viable	ARO80	ARO80	-0.150537	0.612908	374.514	369.201	329.56	340.407	371.857	334.984	0.0226404	0.981542	342.094	321.411	370.208	303.701	331.753	336.954	-0.187969	0.751458	295.257	288.941	264.623	248.264	292.099	256.444	-0.0639448	0.919683	430.586	451.312	464.831	378.824	440.949	421.827
orf19.3187	Zn(2)-Cys(6) transcription factor; regulated by Gcn2 and Gcn4; gene located in zinc cluster region of Chromosome 5, near the MTL locus; required for yeast cell adherence to silicone substrate; Spider biofilm induced	ZNC1		-0.151083	0.608168	915.113	846.575	836.526	750.415	880.844	793.47	-0.155024	0.686518	844.573	861.955	733.885	798.712	853.264	766.298	-0.0696092	0.937834	721.576	662.432	652.962	666.225	692.004	659.593	-0.122736	0.814377	1092.29	995.493	922.604	994.868	1043.89	958.736
orf19.4585	Protein similar to S. cerevisiae Tfg1p, which is part of transcription factor TFIIF; transposon mutation affects filamentous growth; possibly an essential gene, disruptants not obtained by UAU1 method	TFG1	TFG1	-0.158839	0.562083	1181.03	1239.88	1100.95	1067.14	1210.46	1084.05	-0.156735	0.670692	1113.38	1103.27	971.034	1017.35	1108.33	994.19	-0.149951	0.813716	930.91	970.584	860.874	852.67	950.747	856.772	-0.197607	0.650454	1437.94	1415.2	1220.57	1267.34	1426.57	1243.95
orf19.5001	Putative copper-binding transcription factor; required for normal resistance to copper; activates transcription of metallothionein genes; Hap43-repressed; Spider biofilm induced	CUP2	HAA1	-0.17355	0.542538	541.953	556.621	519.778	454.089	549.287	486.934	-0.0667034	0.903173	395.469	556.995	451.308	458.118	476.232	454.713	-0.228654	0.70805	427.164	435.733	305.036	431.247	431.448	368.142	-0.170833	0.721161	678.493	602.635	567.275	570.721	640.564	568.998
orf19.7359	Calcineurin-regulated C2H2 transcription factor; role in maintenance of membrane integrity, azole tolerance; not required for mouse virulence; repressed by low iron; regulates Ca++ influx during alkaline pH response; Spider biofilm induced	CRZ1	CRZ1	-0.175447	0.575085	463.099	371.935	388.108	352.322	417.517	370.215	-0.467664	0.196095	355.19	515.719	283.166	346.583	435.454	314.874	0.0358085	0.991937	365.541	290.622	273.838	399.406	328.082	336.622	-0.306443	0.412174	506.646	467.55	356.381	431.338	487.098	393.86
orf19.1757	Putative C2H2 transcription factor; expression upregulated in clinical isolates from HIV+ patients with oral candidiasis; Spider biofilm induced		MET32	-0.182799	0.572069	225.147	292.586	223.708	231.294	258.866	227.501	-0.282097	0.420568	273.884	288.457	238.804	223.555	281.171	231.179	0.0996806	0.923618	176.961	229.583	211.643	223.035	203.272	217.339	-0.0496988	0.946406	292.322	306.628	300.005	278.676	299.475	289.34
orf19.5133	Zn(II)2Cys6 transcription factor; mutants sensitive to caffeine and menadione, resistant to fenpropimorph; Hap43-repressed; mutants have decreased CFU in mouse kidneys and defects in filamentous growth; Spider biofilm induced	ZCF29		-0.18573	0.515805	1046.07	907.956	925.113	793.636	977.015	859.375	-0.130995	0.758149	833.054	672.097	630.273	744.176	752.575	687.225	-0.400476	0.325774	824.967	710.322	644.597	518.958	767.645	581.778	-0.394946	0.244061	1207.85	1052.96	792.581	926.727	1130.41	859.654
orf19.2260	Putative transcription factor with zinc finger DNA-binding motif		BCD1	-0.186764	0.528127	491.69	523.563	400.963	490.487	507.627	445.725	-0.0938958	0.834807	419.267	429.143	418.115	376.742	424.205	397.429	-0.281316	0.532439	387.461	409.943	324.109	331.712	398.702	327.911	-0.239016	0.576185	524.387	649.723	525.265	469.617	587.055	497.441
orf19.4647	Predicted CCAAT-binding transcription factor that regulates respiration; Cap2-dependent induction in low iron; opaque specific, alkaline, ciclopirox olamine induced; regulated by Sef1, Sfu1, Hap43; Bcr1-regulated in RPMI a/a biofilms	HAP3		-0.190106	0.850385	33.6835	22.8197	31.5585	18.1666	28.2516	24.8626	0.538229	0.411093	18.68	28.7749	32.4685	36.5335	23.7274	34.501	-0.281018	0.907205	26.8707	17.4949	14.0898	22.5823	22.1828	18.336	0.401971	0.620002	40.5189	24.8208	40.9731	45.395	32.6699	43.1841
orf19.7374	Zn(II)2Cys6 transcription factor; induced by nitric oxide; induced by Mnl1 under weak acid stress; repressed upon adherence to polystyrene; Hap43-repressed; Spider biofilm induced	CTA4	OAF1	-0.208344	0.430128	1268.56	1167.21	1063.87	1044.78	1217.88	1054.32	0.109896	0.780159	958.381	1046.09	1074.56	1088.53	1002.23	1081.55	-0.304753	0.48446	1000.22	913.377	740.805	808.697	956.799	774.751	-0.0359781	0.959882	1389.55	1385.5	1350.6	1356.11	1387.53	1353.35
orf19.1178	Putative transcription factor with bZIP DNA-binding motif; Hap43p-repressed gene			-0.210991	0.835694	16.5317	21.4552	21.6817	11.0017	18.9934	16.3417	0.284682	0.76196	17.0353	14.6518	19.5543	19.0224	15.8435	19.2884	-0.274609	0.884317	12.8547	16.976	13.2475	11.2138	14.9154	12.2306	0.170974	0.921439	27.6784	15.2462	24.5738	23.7438	21.4623	24.1588
orf19.2111	Ortholog(s) have core RNA polymerase II binding transcription factor activity and role in transcription elongation from RNA polymerase II promoter, transcriptional start site selection at RNA polymerase II promoter		TFG2	-0.214073	0.464161	500.277	667.608	495.914	509.479	583.943	502.697	-0.846267	0.000701261	755.399	786.747	428.52	429.101	771.073	428.811	0.380325	0.364326	393.743	523.235	583.967	608.144	458.489	596.055	-0.30227	0.404223	647.857	675.522	538.601	534.603	661.69	536.602
orf19.4145	Zn(II)2Cys6 transcription factor orthologous to S. cerevisiae Hap1; regulated by Sef1, Sfu1; Hap43-induced; Spider biofilm induced	ZCF20	HAP1	-0.214428	0.46486	291.605	321.644	273.872	254.121	306.625	263.997	-0.526912	0.0699465	340.778	305.738	219.892	228.685	323.258	224.289	0.0544254	0.970452	229.665	251.97	263.703	236.055	240.818	249.879	-0.307567	0.416794	357.516	337.249	276.477	284.838	347.382	280.657
orf19.6874	Putative helix-loop-helix (HLH) transcription factor with a role in filamentous growth			-0.217894	0.434347	998.151	895.245	740.484	887.872	946.698	814.178	0.00365599	1	545.591	689.356	665.88	572.162	617.474	619.021	-0.640224	0.0406488	787.11	700.452	421.322	533.313	743.781	477.318	-0.468623	0.15055	967.82	1176.71	836.535	713.195	1072.26	774.865
orf19.7025	Transcription factor; regulator of hyphal growth; may act with Wor1p; canonical and non-canonical binding sites; MADS domain DNA-binding motif; similar to S. cerevisiae Mcm1p; greater expression in white than opaque cells; intron in 5'-UTR	MCM1	MCM1	-0.223137	0.45744	511.553	534.622	384.886	510.965	523.088	447.925	-0.351838	0.283137	515.891	546.668	447.528	384.952	531.28	416.24	-0.000203061	1	403.161	418.555	398.742	422.626	410.858	410.684	-0.179682	0.732004	503.639	676.586	562.117	479.951	590.112	521.034
orf19.6514	Transcription factor; represses SOK1 expression in response to farnesol inhibition; yeast-hypha switch repressed; ketoconazole-induced; Plc1-regulated; colony morphology-related Ssn6 regulation; Spider, flow model biofilm induced	CUP9	TOS8	-0.233029	0.611245	1432.92	934.645	1343.21	671.508	1183.78	1007.36	-0.639706	0.159695	963.009	933.592	369.374	848.005	948.3	608.689	-0.345037	0.512927	1130.61	730.559	744.655	721.474	930.585	733.064	-0.79845	0.171116	1752.08	892.749	466.072	1054.49	1322.42	760.281
orf19.519	Ortholog(s) have RNA polymerase I upstream control element sequence-specific DNA binding, RNA polymerase I upstream control element sequence-specific DNA binding transcription factor activity		RRN10	-0.241115	0.539853	234.39	282.073	159.831	276.775	258.231	218.303	0.0441572	0.937314	260.266	251.042	280.462	246.653	255.654	263.558	-0.0347627	0.991662	184.395	221.184	201.294	193.935	202.79	197.615	0.196766	0.761464	210.299	365.273	352.212	307.591	287.786	329.902
orf19.4420	Predicted component of the core factor rDNA transcription factor complex; required for transcription of 35S rRNA genes by RNA polymerase I in S. cerevisiae; possibly an essential gene, disruptants not obtained by UAU1 method		RRN6	-0.249775	0.354216	533.811	564.266	429.088	493.92	549.039	461.504	-0.0751054	0.873899	496.278	511.567	448.672	508.004	503.923	478.338	-0.146174	0.818032	420.682	441.785	383.638	395.434	431.234	389.536	-0.022333	0.982157	560.935	654.489	564.228	632.609	607.712	598.418
orf19.6124	Transcription factor; similar to S. cerevisiae Ace2 and Swi5; regulates morphogenesis, cell separation, adherence, virulence in a mice; mutant is hyperfilamentous; rat catheter and Spider biofilm induced	ACE2	ACE2	-0.252104	0.436147	231.049	309.604	206.746	246.131	270.327	226.438	0.395394	0.30866	144.861	206.692	230.538	231.948	175.776	231.243	-0.640959	0.147252	181.552	242.976	111.337	160.425	212.264	135.881	-0.0435605	0.958613	270.58	325.846	289.781	288.976	298.213	289.378
orf19.3190	Putative Zn(II)2Cys6 transcription factor; gene in zinc cluster region of Chr. 5; induced by Mnl1 in weak acid; similar to S. cerevisiae Hal9, a putative transcription factor involved in salt tolerance	HAL9		-0.253775	0.35787	366.548	412.217	344.286	308.21	389.383	326.248	-0.0357987	0.954956	398.623	435.075	355.583	457.681	416.849	406.632	0.0766681	0.93597	288.698	322.914	308.009	336.439	305.806	322.224	0.24464	0.561491	449.367	409.097	447.525	569.614	429.232	508.57
orf19.5346	Ortholog(s) have role in transcription from RNA polymerase II promoter and transcription factor TFIID complex localization		TAF8	-0.259244	0.338377	360.569	376.684	310.787	304.853	368.627	307.82	0.0665861	0.903761	206.979	257.835	269.196	217.537	232.407	243.366	-0.687682	0.0358932	284.141	294.931	159.586	199.71	289.536	179.648	-0.410889	0.245662	405.902	404.342	337.858	271.493	405.122	304.676
orf19.4766	Zn(II)2Cys6 transcription factor; required for utilization of ornithine as a nitrogen source and for wild-type resistance to caffeine; required for yeast cell adherence to silicone substrate	ARG81	ARG81	-0.27237	0.315783	368.752	382.973	327.64	294.494	375.863	311.067	-0.391637	0.23303	366.938	419.224	277.554	321.641	393.081	299.597	0.0419732	0.980194	290.604	299.84	283.415	324.287	295.222	303.851	-0.126859	0.812901	427.639	390.893	349.201	400.394	409.266	374.798
orf19.4884	Transcription factor ("master switch") of white-opaque phenotypic switching; required to establish and maintain the opaque state; opaque-specific, nuclear; regulates its own expression; suggested role in regulation of adhesion factors	WOR1	YEL007W	-0.274272	0.926653	5.92117	7.65921	4.39108	6.62784	6.79019	5.50946	1.05271	0.0213077	34.0891	29.2526	53.3163	78.2896	31.6708	65.803	2.18721	0.00222265	4.5835	6.06372	26.4917	22.4418	5.32361	24.4668	3.4742	6.6e-13	5.91761	8.64472	67.6402	96.9334	7.28116	82.2868
orf19.684	Putative transcription factor with zinc finger DNA-binding motif; heterozygous null mutant exhibits hypersensitivity to parnafungin and cordycepin in the C. albicans fitness test		PCF11	-0.285917	0.272135	539.512	524.113	448.495	423.971	531.813	436.233	-0.164576	0.66423	514.463	494.735	452.165	448.138	504.599	450.151	-0.0992641	0.905007	425.363	410.158	397.853	382.27	417.761	390.062	-0.0271693	0.972751	585.649	562.424	568.293	558.343	574.036	563.318
orf19.7372	Putative Zn(II)2Cys6 transcription factor; regulator of MDR1 transcription; gain-of-function mutations cause upregulation of MDR1 (a plasma membrane multidrug efflux pump) and multidrug resistance; Hap43-induced	MRR1		-0.286011	0.267739	848.572	860.087	633.853	767.225	854.329	700.539	-0.240861	0.512357	605.304	702.868	579.414	527.524	654.086	553.469	-0.408238	0.265007	668.908	673.228	467.673	543.563	671.068	505.618	-0.413467	0.218634	828.568	1016.7	728.01	657.446	922.633	692.728
orf19.173	C2H2 transcription factor; induced by Mnl1 under weak acid stress		AZF1	-0.292522	0.339019	231.629	214.7	190.731	173.882	223.165	182.306	-0.0660213	0.921921	155.861	221.241	150.198	210.07	188.551	180.134	-0.266825	0.711711	182.737	167.885	119.842	171.669	175.311	145.756	-0.090738	0.904999	248.882	230.887	189.499	261.017	239.884	225.258
orf19.3252	Zn(II)2Cys6 transcription factor; ortholog of S. cerevisiae Dal81, involved in the regulation of nitrogen-degradation genes; required for yeast cell adherence to silicone substrate; Spider biofilm induced	DAL81	DAL81	-0.295725	0.317573	293.712	281.773	264.483	204.513	287.743	234.498	-0.7108	0.0165471	346.45	457.723	246.033	245.188	402.087	245.61	0.458897	0.271149	231.614	220.452	267.273	354.366	226.033	310.82	-0.00449423	1	344.698	272.027	309.234	305.491	308.362	307.362
orf19.5343	GATA-like transcription factor; localizes to daughter cell, hyphal tip cell nuclei; mRNA localization mediated by She3; required for WT virulence and filamentous growth on solid media; Ras1 repressed in yeast, Cyr1 repressed yeast, hyphae	ASH1	ASH1	-0.303445	0.359445	160.378	162.618	130.786	130.764	161.498	130.775	-0.197327	0.695719	129.264	108.198	101.777	105.236	118.731	103.506	-0.466318	0.379126	126.392	127.306	100.242	83.3012	126.849	91.7715	-0.409988	0.366714	170.852	173.43	128.001	131.066	172.141	129.534
orf19.7247	Transcription factor; alkaline pH response; required for alkaline-induced hyphal growth; role in virulence in mice; activated by C-terminal proteolytic cleavage; mediates both positive and negative regulation; Spider biofilm induced	RIM101	RIM101	-0.305962	0.21197	1659.71	1734.09	1347.26	1397.57	1696.9	1372.42	-0.440625	0.188407	1278.34	1247.58	755.365	1105.74	1262.96	930.552	-0.448918	0.176057	1308.28	1357.39	988.455	964.164	1332.84	976.31	-0.634731	0.0543358	1759.89	1853.11	950.319	1376.63	1806.5	1163.47
orf19.2325	Ortholog(s) have RNA polymerase III type 1 promoter sequence-specific DNA binding and RNA polymerase III type 1 promoter sequence-specific DNA binding TFIIIB recruiting transcription factor activity, more		TFC6	-0.308668	0.48183	148.067	97.2927	93.5103	105.012	122.68	99.2614	-0.359449	0.436872	140.461	132.263	127.661	84.8075	136.362	106.234	0.123559	0.922657	117.434	75.4118	108.695	102.098	96.4229	105.397	0.0253305	0.987764	122.449	138.973	159.66	106.402	130.711	133.031
orf19.978	Bromodomain transcription factor; repressed upon adherence to polystyrene; reduced mRNA abundance detected in null mutant; macrophage/pseudohyphal-repressed; possibly essential, disruptants not obtained by UAU1 method	BDF1	BDF1	-0.325655	0.17875	2907.11	2688.82	2199.41	2266.1	2797.97	2232.75	-0.522835	0.0534131	2366.06	2314.44	1509.37	1748.18	2340.25	1628.77	-0.281127	0.525119	2291.93	2104.37	1829.48	1788.74	2198.15	1809.11	-0.52845	0.0760171	2872.91	3004.83	1897.43	2177.57	2938.87	2037.5
orf19.909	C2H2 transcription factor; induced in core caspofungin response; colony morphology-related gene regulation by Ssn6; induced by 17-beta-estradiol, ethynyl estradiol; rat catheter and Spider biofilm induced	STP4	STP3	-0.332893	0.336339	291.968	197.551	176.482	212.916	244.76	194.699	-0.509655	0.172122	126.171	147.659	94.4437	97.7811	136.915	96.1124	-0.864222	0.0335089	230.947	153.824	97.2574	114.393	192.386	105.825	-1.09152	0.00050849	231.075	281.774	118.785	121.778	256.424	120.282
orf19.3305	Putative Zn(II)2Cys6 transcription factor	ZCF17		-0.344055	0.224291	666.736	536.174	535.991	412.546	601.455	474.269	-0.237981	0.52702	704.967	633.084	513.733	620.78	669.026	567.256	0.128405	0.859058	526.088	419.161	545.31	489.044	472.625	517.177	0.186311	0.714979	699.248	547.97	646.16	772.945	623.609	709.553
orf19.4225	Zn(II)2Cys6 transcription factor; predicted regulator branched-c ofhain amino acid biosynthesis genes; alkaline induced; induced by Mnl1 under weak acid stress; required for yeast cell adherence to silicone substrate; Spider biofilm induced	LEU3	LEU3	-0.34717	0.165033	1028.66	960.681	723.935	840.079	994.67	782.007	-0.179481	0.643514	830.097	924.811	708.474	841.11	877.454	774.792	-0.204462	0.713271	811.065	751.766	641.571	715.01	781.415	678.29	-0.0875543	0.879355	946.097	1113.46	890.882	1047.47	1029.78	969.178
orf19.431	Zn(II)2Cys6 transcription factor; regulates sulfite tolerance through expression of SSU1 and CDG1; Hap43-repressed; Spider biofilm induced	ZCF2		-0.362066	0.144244	959.603	895.006	687.787	755.365	927.304	721.576	-0.150244	0.695593	724.86	760.061	682.787	655.184	742.461	668.986	-0.344325	0.393957	756.629	700.358	560.338	587.534	728.494	573.936	-0.182366	0.680367	898.699	1001.33	858.065	816.365	950.013	837.215
orf19.166	Gal4p family zinc-finger transcription factor with similarity to S. cerevisiae Asg1p	ASG1	ASG1	-0.36732	0.182377	534.748	496.234	451.29	348.255	515.491	399.772	-0.474522	0.114842	479.411	554.973	365.73	378.622	517.192	372.176	-0.0192184	1	421.71	388.231	370.344	429.243	404.97	399.793	-0.174572	0.726703	588.636	462.696	459.764	471.638	525.666	465.701
orf19.1971	RING-finger transcription factor; regulator of yeast form adherence; required for yeast cell adherence to silicone substrate; Spider biofilm induced	TRY3		-0.372917	0.169098	829.794	818.034	739.576	533.019	823.914	636.297	-0.0287803	0.966578	739.448	748.013	632.543	825.533	743.73	729.038	-0.170937	0.769519	654.169	640.246	571.699	578.139	647.207	574.919	0.12443	0.833071	964.92	707.957	795.676	1027.83	836.439	911.755
orf19.4722	Ortholog(s) have sequence-specific DNA binding RNA polymerase II transcription factor activity		RTG1	-0.374571	0.144089	379.182	370.811	286.497	291.954	374.996	289.225	-0.0430773	0.939803	359.209	338.38	331.501	345.496	348.794	338.499	-0.127939	0.861853	298.954	290.184	277.851	261.384	294.569	269.618	0.15379	0.747204	374.294	387.109	416.759	430.355	380.702	423.557
orf19.4537	Ortholog(s) have RNA polymerase II core binding, RNA polymerase II regulatory region DNA binding, core RNA polymerase II recruiting transcription factor activity		DST1	-0.376704	0.134754	1358.6	1200.3	895.477	1075.76	1279.45	985.616	-0.232753	0.534809	1124.76	1325.97	1159.74	925.764	1225.37	1042.75	-0.0861038	0.923221	1071.3	939.181	869.275	1025.2	1005.24	947.239	0.00818546	0.999618	1170.28	1425.83	1457.03	1153.9	1298.06	1305.47
orf19.6845	Putative transcription factor with bZIP DNA-binding motif; rat catheter biofilm induced			-0.389444	0.115385	520.827	517.721	393.112	399.614	519.274	396.363	-0.0513329	0.920772	441.473	499.255	449.672	458.124	470.364	453.898	-0.165868	0.788587	410.582	405.208	341.063	386.125	407.895	363.594	0.12251	0.814377	513.546	529.876	565.228	570.719	521.711	567.974
orf19.7570	Zn(II)2Cys6 transcription factor; required for utilization of gamma-aminobutyrate (GABA) as a nitrogen source; mutants display decreased CFU in mouse kidneys; Spider biofilm induced	UGA3	UGA3	-0.389951	0.183267	364	362.88	325.215	229.553	363.44	277.384	-0.190345	0.676559	513.792	360.764	332.753	433.675	437.278	383.214	0.243623	0.702019	286.945	284.02	398.033	278.069	285.482	338.051	0.394473	0.323559	423.717	305.528	418.857	539.682	364.622	479.269
orf19.1773	Transcription factor; binds telomeres and regulatory sequences in DNA; involved in telomere maintenance; represses hyphal growth under yeast-favoring conditions; similar to (but shorter than) S. cerevisiae Rap1	RAP1	RAP1	-0.401035	0.10299	444.666	421.045	317.385	338.329	432.855	327.857	-0.339729	0.311125	430.281	443.676	370.115	320.35	436.979	345.233	-0.0102003	1	350.648	329.428	332.61	342.961	340.038	337.786	0.00172934	1	414.78	448.45	464.843	399.449	431.615	432.146
orf19.567	Putative C3HC4 zinc finger transcription factor; transcript positively regulated by Tbf1; Spider biofilm induced	TFB3	TFB3	-0.412349	0.234883	161.496	158.103	139.019	101.138	159.799	120.078	-0.171612	0.716514	126.304	159.647	126.249	127.574	142.975	126.912	-0.18368	0.84052	127.338	123.702	97.2226	123.806	125.52	110.514	0.00884706	1	180.76	135	158.715	158.937	157.88	158.826
orf19.7086	Ortholog(s) have protein transporter activity, role in transcription factor import into nucleus and cytosol, nuclear envelope localization		KAP114	-0.416039	0.121641	1317.27	963.71	871.113	839.508	1140.49	855.31	-0.351527	0.27869	1396.42	1107.37	948.184	1014.07	1251.9	981.126	0.10985	0.908489	1039.17	753.562	1080.25	855.331	896.366	967.788	0.125143	0.814789	1137.71	1113.38	1191.9	1263.2	1125.55	1227.55
orf19.7317	Zinc-finger transcription factor; similar to S. cerevisiae Uga3 which regulates gamma-aminobutyrate metabolism gene expression; required for yeast cell adherence to silicone substrate; rat catheter biofilm induced	UGA33		-0.416771	0.288307	93.5663	87.8874	66.4405	69.4309	90.7268	67.9357	-0.770306	0.0437873	148.765	121.581	93.3316	65.019	135.173	79.1753	0.550066	0.303781	73.8439	68.6785	115.376	93.5931	71.2612	104.484	0.148211	0.864899	86.9025	91.9977	116.669	81.6147	89.4501	99.1418
orf19.5558	Transcription factor; glutamine-rich activation domain; binds RPG-box DNA sequences; predominantly nuclear; mutation causes accelerated induction of filamentous growth; antigenic during human oral infection; Sko1p-repressed	RBF1		-0.42206	0.186484	304.561	352.635	192.555	297.444	328.598	244.999	-0.398557	0.278597	246.185	320.777	244.031	185.98	283.481	215.005	-0.234316	0.712106	239.778	276.34	189.799	248.467	258.059	219.133	-0.262444	0.639885	252.776	393.02	306.104	232.29	322.898	269.197
orf19.4062	Transcription factor; regulator of yeast form adherence; required for yeast cell adherence to silicone substrate; Spider biofilm induced	TRY2		-0.422242	0.0877791	761.648	651.553	492.618	562.546	706.601	527.582	0.0110957	0.999533	384.374	515.878	488.27	418.911	450.126	453.59	-0.674598	0.0400582	600.773	509.606	296.557	399.355	555.189	347.956	-0.291031	0.45254	643.894	745.512	613.313	522.266	694.703	567.79
orf19.2842	GATA-type transcription factor; oxidative stress-induced via Cap1; mutant has abnormal colony morphology and altered sensitivity to fluconazole, LiCl, and copper; Spider biofilm induced	GZF3	GZF3	-0.422827	0.091588	798.409	884.554	700	554.964	841.481	627.482	-0.413007	0.243232	594.545	775.362	441.881	586.973	684.954	514.427	-0.319251	0.494175	629.161	692.596	459.103	599.864	660.878	529.483	-0.35898	0.356123	913.553	736.739	556.073	730.601	825.146	643.337
orf19.4251	Predicted Zn(II)2Cys6 transcription factor	ZCF22		-0.428708	0.354645	50.6588	69.2684	46.2232	42.4725	59.9636	44.3478	-0.0927137	0.925212	53.8375	55.7428	48.7587	53.9337	54.7901	51.3462	-0.147293	0.931176	39.5309	54.6677	41.5632	43.1101	47.0993	42.3366	0.138149	0.89088	60.2473	56.5121	61.4525	67.0676	58.3797	64.2601
orf19.6252	Ortholog(s) have RNA polymerase II transcription factor binding transcription factor activity, core RNA polymerase II binding transcription factor activity		SPN1	-0.433386	0.0664772	1036.95	1018.23	717.219	804.567	1027.59	760.893	-0.189181	0.624252	838.769	986.525	863.054	737.832	912.647	800.443	-0.194343	0.731128	817.481	796.934	648.154	762.835	807.208	705.495	0.000135604	1	937.212	1066.49	1084.33	919.605	1001.85	1001.97
orf19.5729	Putative DNA-binding transcription factor; has zinc cluster DNA-binding motif; lacks an ortholog in S. cerevisiae; transposon mutation affects filamentous growth; Hap43p-repressed gene	FGR17		-0.437126	0.312187	81.7501	69.4901	63.1581	48.6541	75.6201	55.9061	-0.367406	0.480764	84.9805	127.878	94.8907	70.0474	106.429	82.4691	0.467065	0.518147	64.6665	54.1307	65.035	99.5193	59.3986	82.2771	0.489327	0.373318	81.989	65.0889	118.726	87.7959	73.5389	103.261
orf19.2119	Ortholog of Ndt80; meiosis-specific transcription factor; activator of CDR1 induction by antifungal drugs; required for wild-type drug resistance and for Spider biofilm formation; transcript induced by antifungal drug treatment	NDT80	NDT80	-0.438629	0.0572076	803.076	883.037	616.158	627.234	843.057	621.696	-0.395116	0.298629	558.993	691.824	383.047	568.102	625.408	475.574	-0.453138	0.215355	632.858	691.39	431.728	535.173	662.124	483.451	-0.460664	0.205979	804.886	831.699	482.371	706.83	818.293	594.6
orf19.1589	Putative transcription factor component of the core factor (CF) rDNA transcription factor complex; Spider biofilm induced		RRN7	-0.440815	0.100082	400.274	397.311	332.574	255.05	398.793	293.812	0.0659089	0.896384	349.488	338.326	339.524	380.407	343.907	359.966	-0.236801	0.661123	315.55	310.959	270.276	261.401	313.255	265.839	0.221266	0.620467	433.583	339.093	427.015	473.678	386.338	450.347
orf19.6102	Protein involved in regulation of carbonic anhydrases; controls CO2 sensing; bZIP domain-containing transcription factor of the ATF/CREB family; null mutant displays slow growth, abnormal colony morphology and invasive growth	RCA1	CST6	-0.441777	0.0722786	450.415	402.61	322.976	305.474	426.513	314.225	0.187637	0.627228	275.098	288.466	303.689	338.146	281.782	320.918	-0.622388	0.0436821	355.307	314.868	212.59	223.033	335.088	217.811	-0.042456	0.950915	421.708	405.285	381.96	421.046	413.496	401.503
orf19.7074	Ortholog(s) have RNA polymerase II transcription factor recruiting transcription factor activity, methylated histone residue binding activity		SGF29	-0.442789	0.159936	169.83	182.643	119.109	139.825	176.237	129.467	0.220984	0.64592	102.878	116.21	137.075	118.249	109.544	127.662	-0.70725	0.0874273	133.733	143.1	79.3221	90.0079	138.417	84.665	-0.0935127	0.909813	156.022	184.984	171.996	147.625	170.503	159.81
orf19.5992	Zn(II)2Cys6 transcription factor; regulator of white-opaque switching; required for maintenance of opaque state; Hap43-induced	WOR2		-0.446246	0.235664	144.782	112.25	88.1893	100.71	128.516	94.4498	-0.00278334	1	186.703	308.213	281.533	212.467	247.458	247	0.919039	0.0400172	114.566	87.3902	143.389	239.236	100.978	191.312	1.31302	1.21e-05	115.534	133.229	353.202	265.32	124.382	309.261
orf19.2236	Fork-head transcription factor; forms a heterodimer with Ifh1 that is tethered to promoters by Tbf1; positively regulates rRNA and ribosomal protein gene transcription	FHL1	FHL1	-0.451172	0.0458919	747.941	767.742	552.678	555.661	757.842	554.17	-0.392655	0.272032	600.411	695.599	407.553	579.631	648.005	493.592	-0.248723	0.603588	589.55	600.979	463.894	537.939	595.265	500.917	-0.240972	0.599495	721.93	736.836	513.081	721.292	729.383	617.186
orf19.2528	Putative RNA polymerase III transcription factor (TFIIIB) subunit; flucytosine repressed		BDP1	-0.464345	0.057403	688.153	669.546	432.614	551.313	678.85	491.964	-0.565	0.0539089	700.119	640.321	408.629	497.354	670.22	452.991	-0.0418629	0.978642	542.539	523.992	541.519	494.678	533.266	518.099	-0.193799	0.703083	565.862	730.227	514.071	619.169	648.044	566.62
orf19.2077	Putative Zn(II)2Cys6 transcription factor; hypersensitive to toxic ergosterol analog ECC69 and/or ECC1384	ZCF9		-0.469047	0.185226	166.336	181.019	151.342	99.4661	173.678	125.404	-0.288291	0.569526	261.918	168.088	142.801	209.309	215.003	176.055	0.285663	0.709952	130.958	141.853	203.394	129.06	136.405	166.227	0.417464	0.428867	196.572	133.051	180.292	259.972	164.812	220.132
orf19.7068	Copper fist transcription factor; regulator of CTR1 copper transporter; induces CTR1 in low-copper conditions; ectopic expression causes copper-sensitive stimulation of filamentation in S. cerevisiae; Spider biofilm induced	MAC1	MAC1	-0.470652	0.175656	151.911	127.55	106.035	95.8557	139.731	100.945	-0.1632	0.787277	157.186	119.275	94.6567	152.235	138.23	123.446	-0.0411843	1	120.054	99.5007	122.026	91.6818	109.778	106.854	0.216013	0.768401	138.271	127.406	119.889	188.745	132.838	154.317
orf19.7583	Zn(II)2Cys6 transcription factor; mutants are viable; filament induced; required for yeast cell adherence to silicone substrate; Spider biofilm induced	ZCF39		-0.470769	0.0417722	1079.04	1035.58	797.918	728.066	1057.31	762.992	-0.29655	0.373633	836.187	922.408	721.849	709.9	879.297	715.874	-0.289329	0.517048	850.716	810.454	646.301	713.129	830.585	679.715	-0.16419	0.723748	1041.92	965.797	907.221	884.472	1003.86	895.846
orf19.5917	Transcription factor; regulates SAP2, OPT1 expression and thereby protein catabolism for nitrogen source; activated via amino-acid-induced proteolytic processing; macrophage/pseudohyphal-repressed; Spider biofilm repressed	STP3		-0.479439	0.182207	125.16	117.624	79.0284	95.0346	121.392	87.0315	-0.0589828	0.954032	94.5166	120.862	125.242	81.4739	107.689	103.358	-0.196555	0.835304	98.7591	91.9458	72.6571	93.8171	95.3525	83.2371	0.174969	0.831255	103.679	125.579	156.585	102.277	114.629	129.431
orf19.4662	Putative transcription factor; required for wild-type resistance to cell wall perturbation, caspofungin treatment; regulates caspofungin induction of PGA13	RLM1	RLM1	-0.488796	0.0367578	591.257	659.329	465.982	424.587	625.293	445.284	-0.179228	0.651572	917.551	799.242	674.986	841.194	858.397	758.09	0.43491	0.231082	465.849	516.322	709.755	617.394	491.085	663.574	0.694488	0.0134418	608.368	563.367	848.911	1047.46	585.868	948.184
orf19.5326	Putative transcription factor with zinc finger DNA-binding motif; possible ortholog of S. cerevisiae Mig2p			-0.491078	0.2739	68.2492	92.6101	45.4726	68.6624	80.4296	57.0675	-0.28629	0.64426	57.8912	79.5974	43.4858	69.2373	68.7443	56.3616	-0.245169	0.82736	53.3554	72.9835	44.2996	61.9703	63.1694	53.1349	-0.0938995	0.942792	60.2102	90.18	55.3602	85.5692	75.1951	70.4647
orf19.2674	Putative transcription factor with zinc finger DNA-binding motif; Hap43p-repressed gene			-0.495494	0.30329	51.3704	44.305	29.9379	37.8857	47.8377	33.9118	0.0145662	1	89.4717	104.048	101.942	93.4863	96.76	97.7143	0.987197	0.0365242	40.6544	34.4802	68.9179	80.6492	37.5673	74.7835	1.44972	7.1e-05	39.4875	49.8748	127.979	116.647	44.6811	122.313
orf19.3407	Putative transcription factor with zinc finger DNA-binding motif; Hap43p-repressed gene	RAD18	RAD18	-0.503947	0.0722786	243.289	219.537	162.521	164.027	231.413	163.274	-0.128299	0.764748	236.181	273.728	242.079	224.368	254.954	233.224	0.114884	0.907152	191.983	171.613	182.3	211.849	181.798	197.074	0.441445	0.215684	212.33	217.509	304.098	279.711	214.92	291.905
orf19.2623	Zn(II)2Cys6 transcription factor; rat catheter and Spider biofilm induced	ECM22		-0.51979	0.0462652	458.969	503.061	380.229	290.434	481.015	335.332	-0.216273	0.606415	533.989	506.885	364.337	531.622	520.437	447.98	0.0915826	0.915005	361.605	393.963	412.98	391.632	377.784	402.306	0.345201	0.431713	495.803	386.04	458.816	661.426	440.921	560.121
orf19.5953	C2H2 transcription factor; predicted regulator of ribosomal protein and biogenesis genes; possibly essential, disruptants not obtained by UAU1 method; rat catheter biofilm induced		SFP1	-0.522533	0.0282166	786.291	696.699	563.763	469.122	741.495	516.443	-0.314447	0.401604	575.376	505.827	366.063	503.356	540.602	434.709	-0.479962	0.157692	620.12	545.023	445.154	390.645	582.571	417.9	-0.321322	0.438239	735.779	622.737	460.851	626.355	679.258	543.603
orf19.801	Essential transcription factor; induces ribosomal protein genes and the rDNA locus; acts with Cbf1 at subset of promoters; recruits Fhl1 and Ifh1 to promoters; role is analogous to that of S. cerevisiae Rap1; Spider biofilm induced	TBF1	TBF1	-0.532433	0.0196647	986.829	1084.77	688.59	743.026	1035.8	715.808	-0.459261	0.119033	936.278	974.661	650.709	739.139	955.47	694.924	-0.138905	0.833652	777.713	849.291	723.823	753.381	813.502	738.602	-0.116363	0.826329	899.689	985.031	818.171	920.547	942.36	869.359
orf19.2393	Putative transcription factor with zinc finger DNA-binding motif			-0.545314	0.0219171	394.533	417.269	283.619	272.278	405.901	277.949	-0.39261	0.231152	397.031	362.687	269.424	309.198	379.859	289.311	-0.118073	0.881969	310.888	326.727	307.163	280.105	318.807	293.634	-0.0152677	0.99026	370.351	361.216	338.96	384.916	365.783	361.938
orf19.6921	Ortholog(s) have RNA polymerase I upstream control element sequence-specific DNA binding transcription factor activity and role in chromatin organization, transcription of nuclear large rRNA transcript from RNA polymerase I promoter		RRN5	-0.5548	0.0697971	175.433	160.022	118.071	110.376	167.728	114.223	-0.729274	0.0492425	159.686	247.739	118.004	127.666	203.713	122.835	0.256307	0.755977	138.457	125.064	122.635	192.339	131.761	157.487	0.0320462	0.98406	154.069	146.579	148.489	158.919	150.324	153.704
orf19.1168	Zn(II)2Cys6 domain transcription factor; required for filamentous growth, resistance to rapamycin and flucytosine; possibly an essential gene, disruptants not obtained by UAU1 method; Hap43-repressed; Spider and flow model biofilm induced	ZCF3		-0.56094	0.0590983	827.769	968.655	459.212	758.052	898.212	608.632	-0.199552	0.711356	531.465	883.959	747.872	484.744	707.712	616.308	-0.366182	0.517048	652.182	758.558	409.837	684.361	705.37	547.099	-0.0559488	0.953404	601.386	1003.41	938.863	604.912	802.401	771.888
orf19.6649	Component of the general transcription factor for RNA polymerase III (TFIIIB); possibly an essential gene, disruptants not obtained by UAU1 method	BRF1	BRF1	-0.588844	0.013303	1516.38	1193.18	919.514	882.852	1354.78	901.183	-0.337248	0.273441	1131.75	1138.4	935.426	861.386	1135.07	898.406	-0.279622	0.577326	1195.96	933.335	875.04	879.854	1064.65	877.447	-0.0767776	0.898664	1200.92	1170.87	1175.48	1073.36	1185.89	1124.42
orf19.3059	Transcription factor TFIIB; required for transcription initiation and start site selection by RNA polymerase II; downregulated during planktonic growth, whereas related SUA72 is induced; induced by Tbf1; rat catheter, Spider biofilm induced	SUA71	SUA7	-0.589108	0.00868627	3881.98	3467.85	2464.17	2422.03	3674.91	2443.1	-0.297401	0.345502	3040.69	2977.59	2540.4	2356.66	3009.14	2448.53	-0.311863	0.464124	3060.52	2714.03	2351.11	2301.28	2887.28	2326.2	-0.0692731	0.907931	3218.58	3211.77	3192.68	2936.19	3215.17	3064.43
orf19.4775	Essential transcription factor, mediates heat shock transcriptional induction; in the absence of heat stress, Cta8p levels are modulated by growth temperature to regulate basal expression of genes involved in protein folding	CTA8	HSF1	-0.590877	0.00661328	794.683	783.627	523.961	523.85	789.155	523.906	-0.566224	0.0860055	513.799	644.516	326.942	455.324	579.157	391.133	-0.469457	0.183745	626.489	613.316	396.758	498.638	619.903	447.698	-0.495452	0.148078	684.402	694.674	411.703	566.494	689.538	489.099
orf19.4282	Transcription factor; forms a heterodimer with Fhl11 that is tethered to promoters by Tbf1; positively regulates rRNA and ribosomal protein gene transcription; Spider biofilm induced	IFH1		-0.591578	0.0121242	1353.31	1606.6	896.256	1067.06	1479.95	981.656	-0.518148	0.0625463	1315.2	1401.36	900.053	996.732	1358.28	948.392	-0.145927	0.82363	1066.44	1257.92	1016.75	1083.23	1162.18	1049.99	-0.123815	0.826329	1171.27	1414.33	1131.5	1241.52	1292.8	1186.51
orf19.4670	Transcription factor; cell wall damage response; required for adherence, response/resistance to caspofungin; repressed in core stress response; mutants have reduced CFU in mice, hyphal defect in C. elegans infection; Spider biofilm induced	CAS5	MOT3	-0.595565	0.0102106	1011.35	1080.26	755.066	628.805	1045.81	691.935	-0.420414	0.197467	1040.67	1374.22	827.429	976.961	1207.45	902.195	0.18459	0.777171	797.112	845.69	804.007	1062.76	821.401	933.385	0.310431	0.416979	985.642	834.491	1040.38	1216.73	910.066	1128.55
orf19.7150	Transcription factor/repressor; regulates chlamydospore formation/hyphal gene induction/virulence and rescue/stress response genes; effects both Tup1 dependent and independent regulation; flow model biofilm induced; Spider biofilm repressed	NRG1	NRG2	-0.6104	0.0319736	1161.91	989.396	862.416	547.121	1075.65	704.768	-0.258482	0.517373	630.125	878.267	581.41	679.541	754.196	630.476	-0.536033	0.16717	916.326	774.02	486.47	679.557	845.173	583.013	-0.23145	0.654056	1124.93	727.072	731.141	846.231	926	788.686
orf19.6173	Putative transcription factor; involved in control of glucose-regulated gene expression; repressed by Rgt1; Spider biofilm induced	STD1	MTH1	-0.636143	0.00623892	551.112	505.685	349.439	330.765	528.399	340.102	-0.370132	0.271059	418.414	512.427	380.655	339.449	465.421	360.052	-0.207031	0.720518	434.636	395.601	323.065	396.484	415.119	359.775	0.0100712	0.998219	456.273	438.821	478.161	423.177	447.547	450.669
orf19.4752	Zinc finger transcription factor; similar to S. cerevisiae Msn4, but not a significant stress response regulator in C. albicans; partly complements STRE-activation defect of S. cerevisiae msn2 msn4 double mutant; flow model biofilm induced	MSN4	MSN2	-0.646849	0.0919452	101.817	100.204	75.4236	53.5389	101.01	64.4813	-0.718758	0.0600908	103.006	125.78	62.4757	76.4301	114.393	69.4529	0.155944	0.895798	80.2771	78.3965	79.2888	97.5442	79.3368	88.4165	0.0356345	0.986802	97.7985	71.7713	78.8773	94.9083	84.7849	86.8928
orf19.6734	Putative transcription factor/corepressor; regulation of filamentation and virulence; interacts with Tup1; regulates hypha-specific gene expression; contains 4 tetratricopeptide repeat (TPR) motifs; flucytosine repressed; Tbp1-induced	TCC1		-0.701751	0.00669805	702.391	759.6	537.096	361.611	730.996	449.353	-0.428541	0.203272	620.063	752.48	439.447	580.336	686.272	509.891	-0.113527	0.885306	553.524	594.733	478.987	582.011	574.128	530.499	0.110825	0.867217	700.252	480.849	552.999	722.347	590.55	637.673
orf19.454	Transcription factor involved in negative regulation of morphogenesis, flocculation and virulence; induced in core caspofungin response; Spider biofilm induced	SFL1	SFL1	-0.733949	0.00133851	760.875	806.638	523.794	418.431	783.756	471.112	-0.41886	0.352476	451.546	589.88	274.384	504.654	520.713	389.519	-0.612411	0.0568016	599.672	631.502	348.543	456.498	615.587	402.52	-0.347902	0.503632	683.442	555.65	346.225	627.298	619.546	486.762
orf19.4776	Zn(II)2Cys6 transcription factor; ortholog of S. cerevisiae Lys14 involved in the regulation of lysine biosynthesis genes	LYS143	LYS14	-0.748137	0.0931186	52.6902	53.1858	35.0365	27.8555	52.938	31.446	0.0362315	0.990922	64.3663	46.4718	35.0314	78.7066	55.419	56.869	0.0431951	0.999909	41.5117	41.6329	50.187	35.4848	41.5723	42.8359	0.777283	0.246118	45.4413	37.323	45.162	96.8533	41.3822	71.0076
orf19.7381	Zn(II)2Cys6 transcription factor; involved in regulation of adhesion genes; involved in white-opaque switch; forms complex with Mcm1; mutant is sensetive to 5-fluorocytosine and lithium chloride; Spider biofilm induced	AHR1		-0.857387	0.000193457	530.505	629.24	325.191	314.204	579.873	319.697	-1.31187	1.39e-06	393.942	476.087	150.272	200.053	435.014	175.162	-0.436051	0.253207	417.823	492.918	304.173	368.364	455.371	336.269	-0.941202	0.000817575	424.668	416.792	189.489	248.647	420.73	219.068
orf19.3736	Transcription factor; required for gene regulation in response to pheromones; ortholog of S. cerevisiae Kar4; role in karyogamy; opaque-specific, a-specific; induced by alpha factor	KAR4	KAR4	-0.877881	0.000170151	718.277	592.336	333.857	379.706	655.306	356.782	-0.388661	0.261977	546.305	541.954	482.055	349.066	544.13	415.561	-0.293086	0.52458	566.665	463.174	422.404	418.834	514.919	420.619	0.147381	0.797648	436.5	503.092	605.082	435.623	469.796	520.353
orf19.3088	bZIP transcription factor; possibly transcriptionally regulated upon hyphal formation; Hap43; F-12/CO2 early biofilm induced; Spider biofilm induced		ATC1	-0.895591	3.73e-05	994.711	926.293	561.472	471.315	960.502	516.393	-0.208485	0.584224	661.622	804.605	654.311	614.557	733.114	634.434	-0.413276	0.274986	784.31	724.843	511.115	622.305	754.577	566.71	0.225331	0.583031	732.816	625.615	822.221	765.801	679.215	794.011
orf19.255	Zn(II)2Cys6 transcription factor; transcript regulated during hypha formation; 5'-UTR intron; mutants show decreased colonization of mouse kidneys; flow model biofilm induced; Spider biofilm induced	ZCF1		-0.918249	0.166382	1612.05	563.704	899.152	251.411	1087.88	575.281	-0.838384	0.0836573	1084.07	626.654	296.107	660.719	855.363	478.413	-0.371641	0.750219	1273.19	439.111	839.465	483.149	856.153	661.307	-0.33474	0.768847	1170.45	336.871	373.908	821.261	753.66	597.584
orf19.1255	Zn(II)2Cys6 transcription factor; colony morphology-related gene regulation by Ssn6	ZCF5		-0.956866	0.00669805	91.5061	107.247	55.442	46.65	99.3767	51.046	-0.129005	0.797413	184.411	169.89	142.19	181.763	177.151	161.976	0.813191	0.0436821	71.8748	84.2171	142.727	131.131	78.046	136.929	1.59105	1.63e-06	72.1055	62.2382	179.241	225.955	67.1718	202.598
orf19.4125	C2H2 transcription factor; Hap43-induced; rat catheter and Spider biofilm induced	PZF1	PZF1	-1.15061	1.41e-06	485.864	525.039	261.563	193.567	505.451	227.565	-0.452032	0.139091	389.716	359.034	264.656	282.574	374.375	273.615	-0.455209	0.196759	382.836	411.133	301.489	277.299	396.985	289.394	0.194539	0.707547	340.752	257.639	332.8	351.913	299.196	342.356
orf19.7017	Putative homeodomain-containing transcription factor; transcriptional repressor; periodic mRNA expression, peak at cell-cycle G1/S phase	YOX1	YOX1	-2.28912	1.32e-08	71.6517	88.3229	14.1536	18.265	79.9873	16.2093	-1.79681	0.0041915	59.0894	200.558	46.0584	28.5938	129.824	37.3261	0.675074	0.545928	56.1711	69.4673	43.9864	157.077	62.8192	100.532	1.12404	0.0543358	18.7528	23.9875	57.2821	36.2003	21.3702	46.7412
orf19.668	Putative fork-head transcription factor; rat catheter and Spider biofilm repressed	TOS4	TOS4	-2.79632	8.48e-20	886.059	486.621	106.13	91.4166	686.34	98.7736	-2.21405	2.04e-20	1068.53	1249.61	252.583	246.815	1159.07	249.699	0.730135	0.0897465	699.863	379.569	825.811	966.164	539.716	895.988	1.26514	4.44e-06	138.275	121.642	317.421	307.561	129.958	312.491
orf19.2356	C2H2 transcription factor; crz1 not crz2 null mutation suppresses fluconazole resistance of homozygous cka2 null; Rim101-repressed at pH 8; required for yeast cell adherence to silicone substrate; Spider biofilm induced	CRZ2		-2.8545	1.54e-10	62.2182	72.9362	7.34828	11.0449	67.5772	9.19658	-1.6527	0.00180996	64.6611	139.462	42.0717	22.7313	102.062	32.4015	0.572206	0.534726	48.8208	57.3237	48.8531	109.057	53.0722	78.9548	1.72987	0.00374929	9.86438	14.4067	52.1507	28.9884	12.1355	40.5695
orf19.1321	Hyphal cell wall protein; host transglutaminase substrate; opaque-, a-specific, alpha-factor induced; at MTLa side of conjugation tube; virulence complicated by URA3 effects; Bcr1-repressed in RPMI a/a biofilms; Spider biofilm induced	HWP1		7.99719	4.83e-90	98.0984	201.317	31151.3	45314.5	149.708	38232.9	7.33865	8.24e-60	35.1743	80.2159	6624.97	12110.7	57.6951	9367.83	-1.39777	0.0323699	76.1604	158.986	26.2193	63.0871	117.573	44.6532	-2.1057	1.44e-09	40689.9	60086.8	8327.97	15086.2	50388.4	11707.1
orf19.3374	Hypha-specific protein; regulated by Rfg1, Nrg1, Tup1, Cph1, Efg1, Hog1, farnesol, phagocytosis; fluconazole-induced; rat catheter and Spider biofilm induced; flow model biofilm repressed; Bcr1-repressed in RPMI a/a biofilms	ECE1		7.89725	8.43e-118	126.954	185.772	29589.8	44851.5	156.363	37220.6	7.62424	1.48e-113	41.0817	75.6195	10570.5	12516.6	58.3506	11543.6	-1.44075	0.00262024	99.4054	146.166	30.995	59.2621	122.786	45.1286	-1.76457	1.44e-09	38650.5	59472.7	13285.9	15593.1	49061.6	14439.5
orf19.1816	Cell wall adhesin; epithelial adhesion, endothelial invasion; alleles vary in adhesiveness; immunoprotective in mice; binds SspB adhesin of S. gordonii in mixed biofilm; induced in/required for Spider biofilm; flow model biofilm repressed	ALS3		6.04234	5.76e-118	523.683	697.329	38448.4	41952.8	610.506	40200.6	5.6838	4.51e-40	184.085	275.673	7168.87	16477.6	229.879	11823.2	-1.42985	2.04e-06	412.197	546.494	141.545	213.875	479.346	177.71	-1.84137	1.55e-06	50220.3	55630.3	9012.02	20526	52925.3	14769
orf19.5585	Secreted aspartyl proteinase; sap4,5,6 triple null defective in utilization of protein as N source; virulence role effected by URA3; expressed during infection; mRNA localized to hyphal tip via She3; rat catheter and Spider biofilm induced	SAP5		5.72553	2.31e-61	10.4706	8.12024	436.354	565.092	9.29543	500.723	2.63452	6.58e-14	31.3953	19.7667	151.366	167.469	25.581	159.417	1.41592	0.102946	8.33111	6.23755	24.6628	14.884	7.28433	19.7734	-1.72505	2e-12	570.798	748.439	190.476	208.45	659.618	199.463
orf19.4975	GPI-anchored hyphal cell wall protein; macrophage-induced; repressed by neutrophils; resistance to killing by neutrophils, azoles; regulated by Rfg1, Efg1, Nrg1, Tup1, Cyr1, Bcr1, Hap43; Spider and flow model biofilm induced	HYR1		5.57722	1.97e-77	23.1431	13.4381	830.568	954.944	18.2906	892.756	4.58846	1.06e-23	15.8117	13.4406	222.022	486.692	14.6261	354.357	-0.358593	0.885568	18.5689	10.1475	12.3028	10.2765	14.3582	11.2897	-1.40893	0.000138175	1085.35	1265.8	280.721	604.543	1175.58	442.632
orf19.1327	Cell wall protein with similarity to Hwp1; required for virulence; predicted glycosylation; fluconazole, Tup1 repressed; farnesol, alpha factor, serum, hyphal and alkaline induced; Rfg1, Rim101-regulated	RBT1		4.94647	2.97e-100	142.703	133.302	4125.87	4399.28	138.003	4262.57	5.36203	1.5e-26	24.2354	67.9845	1176.73	2632.4	46.11	1904.57	-1.59866	0.00389027	112.604	104.202	17.7021	53.747	108.403	35.7246	-1.23784	0.00184059	5389.31	5833.35	1480.81	3277.51	5611.33	2379.16
orf19.5069	Ortholog of S. cerevisiae Sae3; meiosis specific protein involved in DMC1-dependent meiotic recombination in S. cerevisiae; Spider biofilm induced		SAE3	4.59704	4.96e-10	1.23736	2.95076	69.9273	33.5174	2.09406	51.7223	2.06209	0.000234115	13.2108	7.50827	31.2175	56.0419	10.3595	43.6297	2.24852	0.114586	0.894038	2.38455	10.4501	5.55518	1.63929	8.00266	-0.315112	0.751967	89.9252	45.8236	40.0077	69.0447	67.8744	54.5262
orf19.2457	Protein of unknown function; induced during chlamydospore formation in both C. albicans and C. dubliniensis; Spider biofilm induced			4.39661	3.68e-52	26.1461	43.9471	652.689	810.662	35.0466	731.675	2.98273	1.28e-15	34.0891	29.2526	184.907	317.28	31.6708	251.093	-0.160703	0.940241	20.1271	34.9681	26.4917	22.4418	27.5476	24.4668	-1.61834	8.65e-08	853.255	1074.2	233.572	394.085	963.727	313.829
orf19.6028	Hypha-specific G1 cyclin-related protein involved in regulation of morphogenesis, biofilm formation; Cdc28-Hgc1 maintains Cdc11 S394 phosphorylation during hyphal growth; required for virulence in mice; regulated by Nrg1, Tup1, farnesol	HGC1	CLN2	3.78053	1.13e-49	102.412	157.47	1746.49	1809.44	129.941	1777.96	2.13805	5.88e-13	126.604	190.848	588.46	809.884	158.726	699.172	0.268301	0.791981	80.0141	124.074	97.1435	148.269	102.044	122.706	-1.4204	3.15e-08	2281.34	2399.27	740.394	1008.21	2340.31	874.301
orf19.822	Small heat shock protein; role in stress response and virulence; fluconazole-downregulated; induced in cyr1 or ras1 mutant; stationary phase enriched protein; detected in some, not all, biofilm extracts; Spider biofilm induced	HSP21		3.72281	2.38e-17	19.1057	34.6082	222.048	487.087	26.857	354.568	4.14119	2.44e-36	24.2056	17.2202	416.78	317.669	20.7129	367.225	-0.386928	0.814526	14.5993	27.6409	18.9572	13.046	21.1201	16.0016	-0.0247696	0.988242	292.245	643.246	523.178	396.39	467.745	459.784
orf19.1354	Upregulated by cAMP in filamentous growth; induced in high iron, decreased upon yeast-hypha switch; downregulation correlates with clinical fluconazole resistance; Ras1-regulated; Hap43-repressed; flow model biofilm induced	UCF1	RGI1	3.52372	0.00818276	11.561	6.7994	209.279	3.71863	9.18018	106.499	-0.490041	0.691132	17.8551	6.47404	4.58449	12.73	12.1646	8.65723	0.365997	0.881969	9.28841	5.10393	14.2893	4.56792	7.19617	9.42862	-3.66014	0.0113701	267.847	8.2216	6.18493	15.4218	138.035	10.8033
orf19.6249	Putative potassium transporter; similar to Schwanniomyces occidentalis Hak1p; amphotericin B induced; induced upon phagocytosis by macrophage; Hap43-repressed; rat catheter biofilm repressed	HAK1		3.51925	1.35e-11	8.15047	6.48829	106.019	64.749	7.31938	85.3842	1.55799	0.0202636	23.628	4.23565	37.2642	45.7364	13.9318	41.5003	0.900959	0.607179	6.47669	4.98738	19.0968	2.64229	5.73204	10.8696	-1.10924	0.0140976	137.319	87.0524	47.1291	56.7303	112.186	51.9297
orf19.3707	Nitric oxide dioxygenase; acts in nitric oxide scavenging/detoxification; role in virulence in mouse; transcript activated by NO, macrophage interaction; Hap43, hypha repressed; mRNA binds She3	YHB1	YHB1	3.51912	5.54e-08	69.2741	23.1047	848.733	207.907	46.1894	528.32	1.97642	1.88e-07	110.219	56.6519	250.131	407.521	83.4354	328.826	0.829697	0.458554	55.7785	16.9731	86.2496	42.8317	36.3758	64.5407	-0.751022	0.352819	1104.29	279.36	315.482	506.589	691.825	411.035
orf19.362	Member of a family of telomere-proximal genes of unknown function; Hap43p-repressed gene	TLO9		3.51228	0.00685095	1.14841	0.0662836	6.54932	11.1026	0.607347	8.82595	1.83517	0.00722604	5.04823	8.35597	32.2653	16.1345	6.7021	24.1999	3.03041	0.17012	0.931147	0.0250103	3.74202	6.59557	0.478079	5.1688	1.36893	0.0489977	8.87451	14.4157	39.8672	20.7263	11.6451	30.2967
orf19.3672	UDP-glucose 4-epimerase; galactose utilization; mutant has cell wall defects and increased filamentation; GlcNAc-, fluconazole- and ketoconazole-induced; stationary phase enriched protein; rat catheter and flow model biofilm induced	GAL10	GAL10	3.39258	1.22e-15	152.029	53.7943	1362.43	804.144	102.912	1083.28	1.8719	2.64e-10	194.87	133.998	499.621	704.714	164.434	602.167	0.65101	0.479447	121.443	40.6206	151.374	102.87	81.0316	127.122	-0.918098	0.0126707	1777.74	1068.15	628.787	877.131	1422.94	752.959
orf19.701	Protein similar to ferric reductase Fre10p; flucytosine repressed; possibly adherence-induced; possibly an essential gene, disruptants not obtained by UAU1 method; rat catheter biofilm repressed	CFL11		3.37889	1.41e-36	127.145	213.178	1714.67	1813.84	170.161	1764.26	4.37944	7.26e-43	17.3944	25.2058	388.977	502.424	21.3001	445.7	-3.01012	4.81e-12	99.3208	167.909	13.1605	19.751	133.615	16.4557	-2.05859	7.43e-18	2239.86	2405.03	489.509	625.343	2322.44	557.426
orf19.3461	Protein of unknown function; oxidative stress-induced via Cap1; induced by alpha pheromone in SpiderM medium			3.30433	1.38e-49	131.117	132.91	1217.7	1391.37	132.013	1304.54	2.16857	6.17e-18	247.973	230.499	956.867	1194.93	239.236	1075.9	0.834144	0.0156916	103.326	104.05	191.864	177.984	103.688	184.924	-0.352217	0.350696	1591	1844.53	1203.2	1488.14	1717.77	1345.67
orf19.7668	Alpha-glucosidase; hydrolyzes sucrose for sucrose utilization; transcript regulated by Suc1, induced by maltose, repressed by glucose; Tn mutation affects filamentous growth; upregulated in RHE model; rat catheter and Spider biofilm induced	MAL2	IMA1	3.24794	4.11e-15	15.317	18.4921	125.307	196.228	16.9046	160.767	2.08668	3.5e-07	21.7982	15.9757	72.2324	88.8754	18.8869	80.5539	0.142014	0.998057	11.9511	14.5903	17.0581	12.1185	13.2707	14.5883	-1.07135	0.00712354	164.881	258.87	91.1673	110.385	211.876	100.776
orf19.4784	Copper transporter; CPx P1-type ATPase; mediates Cu resistance; similar to Menkes and Wilson disease proteins; copper-induced; Tbf1-activated; suppresses Cu sensitivity of S. cerevisiae cup1 mutant; flow model biofilm induced	CRP1		3.19098	1.5e-08	292.8	327.813	996.547	4675.94	310.307	2836.25	3.51751	1.18e-05	73.5941	87.0643	1655.45	187.634	80.3292	921.541	-1.96944	2.85e-12	230.577	256.833	56.6309	67.5339	243.705	62.0824	-1.6971	0.157709	1305.46	6195.16	2076.16	236.73	3750.31	1156.45
orf19.5542	Secreted aspartyl protease; expressed during hyphal growth, oral carriage, infection; sap4,5,6 triple mutant defective in protein utilization as N source; virulence role affecte by URA3; N-glycosylated; rat catheter biofilm induced	SAP6		3.11421	8.92e-08	4.74049	6.1331	55.7054	39.1521	5.4368	47.4287	1.4465	0.0307274	7.34853	7.29365	22.9848	17.2146	7.32109	20.0997	0.409283	0.979773	3.66517	4.85368	5.66573	5.61598	4.25943	5.64086	-1.30395	0.00774219	72.1186	52.6159	28.6465	21.7092	62.3672	25.1778
orf19.3981	Putative high-affinity maltose transporter; transcript is upregulated in clinical isolates from HIV+ patients with oral candidiasis; alkaline induced; Spider biofilm induced	MAL31	MAL31	3.08578	8.44e-07	9.23858	5.17299	89.196	36.0838	7.20578	62.6399	2.23751	0.000102711	7.2975	6.12847	34.3273	29.6943	6.71299	32.0108	-0.145447	1	7.4349	3.85554	5.67779	4.66567	5.64522	5.17173	-1.03233	0.0980563	114.633	49.6101	42.9902	37.1796	82.1213	40.0849
orf19.5215	Putative acyl-CoA thioesterase; Hap43-repressed; Spider biofilm induced	TES15		3.03281	3.45e-08	3.71609	10.187	48.7004	64.0681	6.95155	56.3843	1.9698	0.000227813	5.34719	17.6818	40.4939	50.7356	11.5145	45.6147	0.719738	0.768764	2.68096	8.28425	3.67166	14.1999	5.4826	8.93577	-0.379971	0.546289	64.1706	84.3932	51.2288	62.9171	74.2819	57.0729
orf19.6191	Member of a family of telomere-proximal genes of unknown function; may be spliced in vivo	TLO8		2.97925	0.00506648	0.0495458	2.8006	12.1498	10.7327	1.42507	11.4412	1.95762	0.000383357	6.39261	13.0675	45.1478	31.1556	9.73008	38.1517	2.68931	0.162458	0	2.32768	4.65801	10.3835	1.16384	7.52076	1.65561	0.00149225	15.8038	14.358	56.2709	39.2816	15.0809	47.7763
orf19.1996	Similar to catabolic ser/thr dehydratases; repressed by Rim101; induced in low iron; regulated on white-opaque switch; filament induced; Tn mutation affects filamentation; flow model biofilm induced; Spider biofilm repressed	CHA1		2.92827	3.45e-27	89.4387	129.693	707.673	954.719	109.566	831.196	2.0747	2.9e-14	139.004	114.292	605.808	461.798	126.648	533.803	0.190159	0.860511	69.9088	102.186	107.811	87.9758	86.0475	97.8936	-0.71235	0.0272768	925.339	1264.91	760.734	575.968	1095.13	668.351
orf19.5114.1	Ortholog of C. dubliniensis CD36 : Cd36_02630, C. parapsilosis CDC317 : CPAR2_206910, Candida tenuis NRRL Y-1498 : cten_CGOB_00051 and Pichia stipitis Pignal : psti_CGOB_00173			2.88392	3.46e-09	75.6101	48.4829	695.436	221.299	62.0465	458.367	1.3773	7.91e-08	461.547	373.833	1184.92	985.475	417.69	1085.2	2.71331	5.95e-20	60.1796	37.3315	357.316	288.462	48.7556	322.889	1.17706	0.0267311	904.77	296.66	1488.79	1228.2	600.715	1358.49
orf19.2947	Stationary phase protein; vitamin B synthesis; induced byyeast-hypha switch, 3-AT or in azole-resistant strain overexpressing MDR1; soluble in hyphae; regulated by Gcn4, macrophage; Spider biofilm induced; rat catheter biofilm repressed	SNZ1	SNZ1	2.86377	2.64e-39	308.788	272.843	1959.39	2280.22	290.816	2119.8	1.45939	1.2e-08	733.812	528.042	1714.91	1755.41	630.927	1735.16	1.09237	0.000127214	243.671	213.284	568.121	407.384	228.478	487.753	-0.362553	0.296968	2559.83	3023.09	2155.43	2186.9	2791.46	2171.16
orf19.2948	Protein with a predicted role in pyridoxine metabolism; stationary phase protein; regulated by Tup1, Efg1; Spider biofilm induced	SNO1	SNO1	2.80658	2.96e-17	54.6305	35.7042	250.745	386.358	45.1674	318.551	1.86636	1.25e-10	122.651	74.6777	382.3	337.778	98.6644	360.039	1.09677	0.0633279	43.5324	27.4334	95.6463	56.9341	35.4829	76.2902	0.101961	0.879382	328.819	510.879	480.207	421.116	419.849	450.661
orf19.2210	Protein of unknown function; Spider biofilm induced			2.8037	1.15e-30	84.3056	85.9771	537.068	652.339	85.1413	594.703	1.59286	2.17e-07	81.6369	68.1552	198.381	253.857	74.8961	226.119	-0.20739	0.847829	66.4174	67.3207	63.3769	52.392	66.869	57.8844	-1.46934	6.78e-09	702.155	864.351	249.897	315.738	783.253	282.818
orf19.7356	Ortholog of C. parapsilosis CDC317 : CPAR2_807080, C. dubliniensis CD36 : Cd36_85690, Candida orthopsilosis Co 90-125 : CORT_0C02090 and Candida albicans WO-1 : CAWG_02885			2.72696	1.76e-10	10.7158	16.6106	84.4278	95.6298	13.6632	90.0288	1.64885	0.000234115	15.1876	30.9947	66.5835	78.8814	23.0911	72.7324	0.740075	0.60312	8.22588	13.2452	11.213	24.5165	10.7355	17.8648	-0.38143	0.474778	110.597	126.519	83.9925	98.0109	118.558	91.0017
orf19.4527	High-affinity MFS glucose transporter; induced by progesterone, chloramphenicol, benomyl; likely essential for growth; protein newly produced during adaptation to the serum; rat catheter and Spider biofilm induced	HGT1		2.72573	1.72e-30	612.591	415.116	3406.99	3403.35	513.853	3405.17	2.21233	4.14e-20	356.547	302.209	1426.3	1627.2	329.378	1526.75	-0.667387	0.0806854	483.783	324.045	276.02	233.21	403.914	254.615	-1.23042	1.86e-07	4450.11	4512.97	1792.98	2026.89	4481.54	1909.94
orf19.1401	GPI-anchored cell wall adhesin; Efg1-regulated; mutant suppresses cell adhesion, filamentation, invasive growth defects of S. cerevisiae flo8 or flo11 mutant; biofilm induced; required for biofilm formation; Bcr1-repressed in a/a biofilms	EAP1		2.71366	2.26e-23	156.566	129.2	1149.76	729.192	142.883	939.474	1.63281	0.00181545	94.9684	74.3172	127.187	398.504	84.6428	262.845	-0.780134	0.0897898	123.757	100.758	73.8008	57.0459	112.257	65.4234	-1.91145	0.000104594	1500.21	968.528	161.986	494.029	1234.37	328.008
orf19.2107.1	Protein involved in ATP biosynthesis; repressed in hyphae; repressed by Efg1, Hap43; transcript upregulated in clinical isolates from HIV+ patients with oral candidiasis; rat catheter, flow model and Spider biofilm induced	STF2	TMA10	2.71015	0.000118061	14.925	5.62556	106.395	30.5903	10.2753	68.4924	1.93256	1.74e-11	102.491	91.12	298.335	441.338	96.8055	369.837	3.15431	1.67e-11	12.1204	4.02388	79.4221	70.216	8.07216	74.8191	2.36592	4.74e-07	136.387	42.8392	375.877	548.931	89.613	462.404
orf19.7531	Protein of unknown function; stationary phase enriched protein; induced upon yeast-hypha transition; benomyl or caspofungin induced; Hap43-repressed; Spider biofilm induced		YMR090W	2.70359	8.84e-29	264.815	316.499	1589.21	2194.05	290.657	1891.63	2.65175	1.23e-27	207.633	191.712	1349.43	1161.15	199.672	1255.29	-0.562093	0.133147	208.387	248.121	160.682	147.997	228.254	154.339	-0.665627	0.0401378	2076.87	2908.18	1695.63	1446.98	2492.53	1571.31
orf19.5645	O-acetylhomoserine O-acetylserine sulfhydrylase; sulfur amino acid synthesis; immunogenic; Hog1, adherence-induced; brown color of mutant in Pb(2+) medium a visual selection; chlamydospore formation induced, F-12/CO2 biofilm induced	MET15	MET17	2.68236	3.83e-16	137.036	57.9588	612.274	648.309	97.4974	630.291	0.821735	0.170428	490.12	138.882	578.573	534.174	314.501	556.374	1.67026	0.0299818	109.349	44.091	381.47	105.281	76.7202	243.375	-0.252815	0.511891	799.944	859.503	726.99	665.698	829.723	696.344
orf19.2431	Dubious open reading frame, only conserved in Candida dubliniensis; induced by alpha pheromone in SpiderM medium; mRNA binds She3; Spider biofilm induced; flow model biofilm repressed			2.65878	1.37e-13	72.4059	166.609	886.337	623.264	119.507	754.8	2.81002	2.68e-09	28.2382	101.478	374.954	538.223	64.8582	456.588	-0.908308	0.43271	55.8384	131.941	20.449	80.1263	93.8897	50.2876	-0.797094	0.0165304	1156.52	827.717	472.124	669.687	992.117	570.906
orf19.4012	Putative cyclin for Pho85 kinase; Gcn4-induced; suppresses toxicity of C. albicans Gcn4 overproduction in S. cerevisiae via increased Pho85-dependent phosphorylation and degradation of Gcn4; rat catheter and Spider biofilm induced	PCL5	PCL5	2.65224	8.09e-07	5.92117	7.65921	41.4771	44.1537	6.79019	42.8154	2.49847	0.000383357	1.60573	12.8333	57.8078	25.8516	7.21953	41.8297	0.0904004	1	4.5835	6.06372	0.85682	10.4505	5.32361	5.65364	-0.10642	0.938135	54.3113	58.4633	71.5717	33.1539	56.3873	52.3628
orf19.7305	Ortholog of C. dubliniensis CD36 : Cd36_34510, Candida tropicalis MYA-3404 : CTRG_05938 and Candida albicans WO-1 : CAWG_02183			2.64687	8.38e-24	73.8342	79.5055	412.098	547.826	76.6699	479.962	1.14243	0.000172356	87.8059	76.5892	180.838	182.246	82.1975	181.542	0.0787007	0.969519	58.086	62.3409	68.0871	58.9669	60.2135	63.527	-1.47643	4.04e-09	539.192	725.453	227.32	227.052	632.323	227.186
orf19.4607	Possible Golgi membrane protein; Hap43-repressed; hypha induced; flow model biofilm induced; Spider biofilm induced			2.62189	8.01e-14	25.6343	20.8039	143.626	144.509	23.2191	144.067	2.20959	2.12e-10	29.3063	27.9425	119.455	146.064	28.6244	132.76	0.270852	0.863054	20.3491	16.0988	22.6856	21.5337	18.2239	22.1096	-0.191383	0.755152	187.64	191.638	150.56	181.591	189.639	166.076
orf19.2060	Cu and Zn-containing superoxide dismutase; protects against oxidative stress; induced by neutrophils, hyphal growth, caspofungin, osmotic/oxidative stress; oralpharyngeal candidiasis induced; rat catheter and Spider biofilm induced	SOD5		2.60791	5.28e-34	270.475	287.456	1634.47	1765.5	278.965	1699.98	2.42514	1.75e-19	95.9394	138.835	610.083	652.052	117.387	631.067	-1.26993	7.9e-05	213.086	225.126	73.5497	107.939	219.106	90.7443	-1.50293	1.3e-10	2135.17	2340.84	766.959	812.202	2238.01	789.58
orf19.5760	GPI-anchored protein; alkaline, hypha-induced; regulated by Nrg1, Rfg1, Tup1 and Tsa1, Tsa1B in minimal media at 37; oralpharyngeal candidasis induced ; Spider biofilm induced; regulated in Spider biofilms by Tec1, Efg1, Ndt80, Rob1, Brg1	IHD1	YFL067W	2.59513	9.14e-31	2626.26	2486.93	13301.4	17597.3	2556.6	15449.3	1.78498	2.07e-11	2464.76	3688.3	10276.6	10928.4	3076.53	10602.5	0.243746	0.698383	2070.47	1946.41	1904.83	2851.62	2008.44	2378.22	-0.617644	0.0553819	17374.8	23333.4	12916.2	13614.7	20354.1	13265.4
orf19.7303	Ortholog of C. dubliniensis CD36 : Cd36_34495, Candida tropicalis MYA-3404 : CTRG_05947 and Candida albicans WO-1 : CAWG_02181			2.57425	0.000618437	14.925	5.62556	99.7012	24.7565	10.2753	62.2288	2.01623	1.62e-06	26.5702	17.2875	103.909	74.1424	21.9288	89.0255	1.02701	0.329666	12.1204	4.02388	20.8668	13.0264	8.07216	16.9466	0.453844	0.67409	127.504	35.1644	129.982	92.9651	81.3343	111.474
orf19.5514	Ortholog of S. pombe SPCC550.08, an N-acetyltransferase; transcript induced during growth in the mouse cecum			2.54666	9.62e-11	16.4583	18.5998	92.6022	112.42	17.529	102.511	2.79616	4.03e-10	6.46744	15.4011	79.9308	73.6175	10.9343	76.7741	-0.689057	0.682447	12.8863	14.6312	4.6403	12.284	13.7588	8.46216	-0.490141	0.308124	121.454	148.581	100.334	91.8749	135.017	96.1045
orf19.2590	Putative dethiobiotin synthetase; transcript upregulated in clinical isolates from HIV+ patients with oral candidiasis; Hap43-repressed; GlcNAc-induced protein; Spider biofilm induced		BIO4	2.51644	3.4e-09	17.3483	10.1311	79.3332	80.9478	13.7397	80.1405	2.03856	8.55e-07	17.5278	29.908	83.5091	112.2	23.7179	97.8548	0.743817	0.546843	13.9302	7.63028	13.1279	23.5426	10.7803	18.3353	0.213737	0.760301	103.693	107.322	105.52	139.258	105.508	122.389
orf19.3670	Galactokinase; galactose, Mig1, Tup1, Hap43 regulated; fluconazole, ketoconazole-induced; stationary phase enriched protein; GlcNAc-induced protein; farnesol, hypoxia-repressed in biofilm; rat catheter and Spider biofilm induced	GAL1	GAL1	2.5062	1.16e-11	202.871	119.778	1242	593.373	161.324	917.686	1.03913	0.00391795	362.944	192.665	501.417	640.757	277.805	571.087	0.758673	0.205494	160.89	92.7796	281.939	147.694	126.835	214.816	-0.753792	0.086085	1619.75	789.254	630.813	797.696	1204.5	714.255
orf19.6169	Putative fungal-specific transmembrane protein; induced by Rgt1; Spider biofilm induced	ATO1		2.4901	7.45e-06	13.9749	11.2724	43.3107	99.9166	12.6237	71.6137	0.844441	0.115962	17.5278	29.908	46.6083	38.7533	23.7179	42.6808	0.874541	0.427213	11.1024	8.69583	13.1279	23.5426	9.89909	18.3353	-0.818936	0.202162	58.2035	130.553	58.3414	48.5425	94.3782	53.442
orf19.2192	Putative NAD-specific glutamate dehydrogenase; fungal-specific; transcript regulated by Nrg1, Mig1, Tup1, and Gcn4; stationary phase enriched protein; flow model biofilm induced; Spider biofilm induced	GDH2	GDH2	2.48033	2.52e-13	1091.84	538.774	5472.33	3630.45	815.308	4551.39	1.82612	2.66e-10	1217.64	826.409	2959.15	4289.3	1022.02	3624.23	0.300896	0.730134	862.342	420.176	942.373	637.847	641.259	790.11	-0.400387	0.381941	7146.3	4815.58	3720.12	5342.77	5980.94	4531.44
orf19.4936.1	Putative adhesin-like protein; Spider biofilm induced			2.47316	1.21e-24	181.237	160.181	1102.52	796.749	170.709	949.634	1.44589	1.73e-06	294.062	229.606	557.296	869.746	261.834	713.521	0.591489	0.152466	143.092	125.125	227.867	176.945	134.109	202.406	-0.484817	0.251138	1438.97	1057.69	701.51	1082.47	1248.33	891.992
orf19.3708	Major secreted aspartyl proteinase; utilization of protein as nitrogen source; role in virulence complicated by URA3 effects; immunoprotective; regulated by growth, albumin, drugs, white cell-type; flow model biofilm induced	SAP2		2.46278	2.1e-21	70.0928	61.5197	392.801	335.533	65.8062	364.167	3.40331	4.33e-15	14.7232	15.7398	118.966	205.395	15.2315	162.18	-2.12633	9.09e-06	55.4192	47.9515	11.3256	12.1867	51.6854	11.7562	-1.24033	8.71e-05	512.579	445.488	150.625	254.769	479.034	202.697
orf19.5250	Has domain(s) with predicted cofactor binding activity			2.43622	7.4e-11	30.6486	39.9646	145.62	236.102	35.3066	190.861	1.81889	7.35e-10	72.292	81.0826	307.596	234.012	76.6873	270.804	1.09986	0.0323699	23.8954	31.5676	55.7065	62.8241	27.7315	59.2653	0.430243	0.361832	191.542	311.587	385.97	292.152	251.564	339.061
orf19.7544	Member of a family of telomere-proximal genes of unknown function; hypha-induced expression; rat catheter biofilm repressed	TLO1		2.41667	1.82e-06	16.2973	12.897	52.5321	104.746	14.5971	78.6389	1.5909	8.58e-05	30.6344	32.6905	115.441	75.6954	31.6624	95.5684	1.07856	0.169437	12.9558	9.94327	23.6044	25.3117	11.4495	24.4581	0.207274	0.832297	70.0621	137.227	144.301	95.049	103.644	119.675
orf19.1120	Adhesin-like protein; induced by mating factor in MTLa/a opaque cells, in cyr1 null, in filaments; regulated by Nrg1, Rfg1, Tup1, Tec1, Efg1, Ntd80, Rob1, Brg1; induced in oralpharyngeal candidasis; Spider biofilm induced	FAV2		2.41244	3.71e-11	35.6844	66.7182	212.175	331.455	51.2013	271.815	1.32544	0.0271627	24.5954	97.7827	168.101	139.729	61.189	153.915	0.227879	0.935713	27.4316	53.0642	17.6093	77.3321	40.2479	47.4707	-0.894471	0.0113405	278.451	438.06	210.897	174.469	358.256	192.683
orf19.670.2	Protein of unknown function; hypoxia, Hap43-repressed; ketoconazole induced; induced in oralpharyngeal candidasis; 16h flow model biofilm repressed, late-stage flow model biofilm induced; rat catheter and Spider biofilm induced			2.40119	0.111529	7.99916	2.17071	56.2932	0	5.08494	28.1466	0.615616	0.474137	13.2638	8.6791	12.7545	20.9629	10.9715	16.8587	1.0084	0.54909	6.54193	1.44969	10.4375	6.50379	3.99581	8.47063	-0.747967	0.753501	70.2497	0.729925	16.4206	25.7527	35.4898	21.0867
orf19.951	Protein of unknown function; transcript repressed upon yeast-hyphal switch; fluconazole-induced; Hap43-repressed; flow model biofilm induced			2.39386	5.72e-10	18.9854	28.8413	139.597	110.715	23.9133	125.156	1.18413	0.00728483	23.7539	41.9079	69.0446	80.5215	32.8309	74.783	0.439713	0.77203	14.6513	22.9315	17.8232	32.9509	18.7914	25.3871	-0.814032	0.039336	181.739	147.483	87.062	100.078	164.611	93.5701
orf19.6178	Fructose-1,6-bisphosphatase; key gluconeogenesis enzyme; regulated by Efg1, Ssn6; induced by phagocytosis; effects switch from glycolysis to gluconeogenesis in macrophage; rat flow model biofilm induced; overlaps orf19.6179	FBP1	FBP1	2.37981	1.92e-10	30.733	44.3338	150.184	239.678	37.5334	194.931	1.20637	0.00324023	82.1764	40.829	139.239	145.013	61.5027	142.126	0.690453	0.474504	23.8587	35.1163	64.4951	30.6728	29.4875	47.584	-0.530567	0.229554	197.469	316.373	175.105	180.602	256.921	177.853
orf19.5902	Protein similar to S. cerevisiae Ras2; has opposite effects to Ras1; Tn mutation affects filamentous growth; rat catheter and Spider biofilm induced	RAS2		2.35128	3.93e-05	8.10263	5.07096	39.6882	29.1811	6.5868	34.4346	2.79435	0.00035969	8.57032	8.50631	21.5519	98.4034	8.53832	59.9776	0.326347	0.934762	6.49727	3.81749	6.61081	6.55291	5.15738	6.58186	0.719674	0.490383	51.3726	39.2217	28.8389	120.467	45.2971	74.653
orf19.3710	Flavohemoglobin-related protein; not required for normal NO resistance; predicted globin/FAD-binding/NAD(P)-binding domains but lacks some conserved residues of flavohemoglobins; filament induced; rat catheter and Spider biofilm induced	YHB5		2.35057	2.93e-20	142.094	195.444	975.347	741.983	168.769	858.665	2.61361	1.06e-14	54.4863	91.4332	343.825	550.831	72.9597	447.328	-1.22887	0.00599309	111.433	153.622	41.3979	71.429	132.527	56.4134	-1.01343	0.00139093	1273.04	984.887	433.236	685.133	1128.97	559.185
orf19.5102	Putative GPI-linked phospholipase B, fungal-specific (no mammalian homolog); null mutation eliminates cell-associated phospholipase A2 activity and attenuates virulence; fluconazole-repressed; flow model biofilm repressed	PLB5		2.34768	8.04e-24	120.346	102.418	599.859	537.981	111.382	568.92	1.12939	0.000823253	102.571	95.8953	173.705	260.727	99.2332	217.216	-0.192537	0.848936	95.1269	79.8718	79.4015	73.9869	87.4993	76.6942	-1.46223	4.52e-08	783.175	713.793	219.21	323.948	748.484	271.579
orf19.2076	Protein of unknown function; S. pombe ortholog SPAC7D4.05 encodes a predicted hydrolase; Hap43-repressed; Spider biofilm induced		YMR130W	2.32426	2.61e-05	15.958	2.68434	51.5409	46.7806	9.32115	49.1607	1.54823	7.72e-05	36.268	23.4194	87.9887	86.9534	29.8437	87.471	1.58457	0.0896502	13.1029	1.63797	28.4472	17.6898	7.37045	23.0685	0.757541	0.0641261	67.1616	62.2573	110.586	108.372	64.7094	109.479
orf19.4608	Putative pyruvate decarboxylase; fungal-specific (no human or murine homolog)	PDC12		2.31049	5.91e-08	18.6205	14.5182	95.838	70.1554	16.5694	82.9967	0.899613	0.0617101	43.5992	29.4858	55.7694	80.7649	36.5425	68.2672	1.10446	0.137817	14.8089	11.1895	34.1183	22.3725	12.9992	28.2454	-0.35375	0.582919	124.463	93.81	70.7108	100.032	109.137	85.3712
orf19.5025	ATP sulfurlyase; sulfate assimilation; repressed by Met, Cys, Sfu1, or in fluconazole-resistant isolate; Hog1, caspofungin, white phase-induced; induced on biofilm formation, even in presence of Met and Cys; Spider, F-12/CO2 biofilm induced	MET3	MET3	2.29945	2.28e-06	23.3483	20.6241	149.001	68.4943	21.9862	108.748	1.29515	0.102784	112.706	17.2825	131.429	189.393	64.9944	160.411	1.54445	0.24216	18.4799	16.0305	89.3839	11.7236	17.2552	50.5538	0.491123	0.440992	192.655	92.7177	165.952	235.21	142.686	200.581
orf19.7514	Phosphoenolpyruvate carboxykinase; glucose, C-source, yeast-hypha, Hap43 regulated; fluconazole, phagocytosis, H2O2, oral candidasis, Spider/rat catheter/flow model biofilm induced; repressed in biofilm by Bcr1, Tec1, Ndt80, Rob1, Brg1	PCK1	PCK1	2.28563	0.0207458	276.137	35.4278	1321.51	188.606	155.782	755.059	1.02177	0.390412	447.876	71.2862	146.196	910.537	259.581	528.367	0.722081	0.768793	220.668	25.4619	349.522	52.7182	123.065	201.12	-0.584138	0.741297	1720.6	254.376	186.633	1130.63	987.486	658.63
orf19.3369	Ortholog of S. cerevisiae Moh1, essential for staionary phase growth; induced by alpha pheromone in SpiderM medium and by Mnl1 under weak acid stress; possibly essential (UAU1 method); flow model biofilm induced; Spider biofilm induced	MOH1	MOH1	2.25606	0.000360904	7.10144	9.18691	54.8058	23.4233	8.14418	39.1146	1.53037	0.0120011	13.3642	11.0184	22.1704	48.6963	12.1913	35.4333	0.561726	0.812088	5.50198	7.27433	10.4135	8.40195	6.38816	9.40771	-0.212464	0.874444	70.1741	32.4098	28.7561	59.7348	51.292	44.2455
orf19.6864	Putative ubiquitin-protein ligase; role in protein ubiquitination; Spider biofilm induced			2.24465	1.26e-12	49.8545	95.9555	317.927	369.652	72.905	343.79	2.40135	2.58e-11	21.208	34.7462	135.788	160.938	27.9771	148.363	-1.4001	0.0321162	38.4477	76.136	15.9588	27.2947	57.2919	21.6268	-1.286	6.54e-07	415.758	489.687	171.034	200.175	452.722	185.605
orf19.4264	Protein of unknown function; induced during chlamydospore formation in both C. albicans and C. dubliniensis; flow model biofilm induced			2.23709	4.86e-11	31.6405	32.7941	164.416	139.758	32.2173	152.087	1.81819	0.000108554	15.3274	36.8851	78.6182	106.405	26.1062	92.5114	-0.321327	0.838919	24.8957	25.6949	11.1787	29.2529	25.2953	20.2158	-0.789457	0.0401683	214.323	185.83	99.3764	132.033	200.076	115.705
orf19.334	Protein of unknown function; flow model biofilm induced; Spider biofilm induced; regulated by Sef1, Sfu1, and Hap43			2.20699	3.32e-05	6.14433	16.0912	44.9997	56.7445	11.1178	50.8721	1.98918	0.000994267	10.8646	7.42776	25.5296	47.7463	9.14619	36.6379	-0.28054	0.918754	4.48879	13.0471	8.53653	5.57802	8.76795	7.05727	-0.548803	0.414484	59.2365	74.7974	32.8382	58.7262	67.017	45.7822
orf19.2768	Putative alpha-mannosidase; transcript regulated by Nrg1; induced during cell wall regeneration; flow model biofilm induced; Spider biofilm induced	AMS1	AMS1	2.20622	5.82e-12	38.7921	46.408	219.041	173.522	42.6001	196.282	1.77663	1.45e-07	81.4565	59.8271	194.066	290.556	70.6418	242.311	0.708595	0.28701	30.3755	36.536	63.4228	45.7848	33.4558	54.6038	0.230934	0.680788	285.439	230.836	244.809	361.101	258.137	302.955
orf19.4996	Ortholog(s) have cytoplasm, nucleus localization		YBL029W	2.18127	0.0223905	2.37791	3.08637	15.3941	9.78509	2.73214	12.5896	0.743169	0.536496	6.12676	6.08098	9.7198	10.7926	6.10387	10.2562	1.11342	0.712106	1.82902	2.43557	4.72065	4.67906	2.13229	4.69986	-0.362307	0.814218	19.7656	13.3647	12.2945	13.4124	16.5651	12.8535
orf19.7380	Has domain(s) with predicted nucleic acid binding, nucleotide binding activity			2.17958	2.63e-09	23.4587	24.9353	111.18	108.304	24.197	109.742	0.856543	0.0945637	41.7684	49.5301	57.0716	108.461	45.6492	82.766	0.891029	0.192228	18.432	19.5587	32.0753	38.4702	18.9954	35.2728	-0.481695	0.419296	145.177	143.718	72.8023	134.021	144.447	103.412
orf19.2061	Ortholog of Candida albicans WO-1 : CAWG_03846			2.16724	0.00724507	2.42067	4.47537	15.8946	15.1073	3.44802	15.501	0.610716	0.760539	2.60394	5.92195	8.2781	4.83073	4.26295	6.55442	0.303384	0.960974	1.81103	3.59392	1.85255	4.72393	2.70248	3.28824	-1.30004	0.106013	20.7398	20.1136	10.2212	6.22002	20.4267	8.22059
orf19.5467	Member of a family of telomere-proximal genes of unknown function; may be spliced in vivo; rat catheter biofilm repressed	TLO7		2.15716	0.00231136	5.92117	7.65921	16.3954	44.6354	6.79019	30.5154	1.60019	0.00315075	10.1594	20.2354	56.6755	36.0258	15.1974	46.3507	1.13618	0.409176	4.5835	6.06372	7.46815	16.0373	5.32361	11.7527	0.529549	0.543848	22.6634	57.6848	70.5901	45.4932	40.1741	58.0416
orf19.508	Putative antibiotic resistance transporter; regulated by white-opaque switch, Nrg1, Tup1; Hap43, caspofungin repressed; repressed during chlamydospore formation; flow model biofilm induced; Spider biofilm repressed	QDR1	QDR1	2.15529	0.00143681	310.506	75.6888	1333.19	380.716	193.097	856.951	1.16613	0.0183369	433.117	158.011	515.735	811.769	295.564	663.752	0.594417	0.697058	247.236	57.1465	336.938	120.359	152.191	228.649	-0.436377	0.625213	1737.33	508.379	649.29	1010.23	1122.85	829.759
orf19.6196	Component of the SWI/SNF and RSC chromatin remodeling complexes; suggested role in chromosome maintenance; Spider biofilm induced		RTT102	2.14991	1.64e-06	16.4199	17.1736	60.568	88.9242	16.7967	74.7461	1.63147	6.97e-06	32.3152	52.8199	143.634	120.698	42.5675	132.166	1.31381	0.0696692	12.9029	13.4593	24.4351	41.3854	13.1811	32.9102	0.747352	0.0849208	79.9611	117.012	180.182	150.728	98.4866	165.455
orf19.3544	Putative protein of unknown function; Hap43p-repressed gene		YML131W	2.14672	9.2e-11	32.8187	34.3308	144.263	153.317	33.5748	148.79	2.03022	3.25e-07	31.5221	23.2986	90.7051	133.88	27.4103	112.293	-0.31295	0.812938	25.815	26.9087	24.6318	17.7255	26.3619	21.1786	-0.480186	0.303659	188.622	203.155	114.753	166.064	195.889	140.409
orf19.7304	Protein of unknown function; Hap43-induced; transcript induced early in infection of reconstituted human epithelium, while expression of the C. dubliniensis ortholog is not upregulated; mutants are viable; rat catheter biofilm repressed			2.11879	1.3e-21	173.545	213.204	821.001	854.919	193.374	837.96	1.6173	3.58e-10	260.877	343.785	986.019	869.598	302.331	927.808	0.624199	0.114381	136.411	167.303	201.132	266.279	151.857	233.705	0.0742822	0.905626	1072.52	1133.53	1238.96	1083.69	1103.03	1161.32
orf19.1350	Protein with a thioredoxin domain; predicted role in cell redox homeostasis; rat catheter and Spider biofilm induced			2.07557	4.19e-14	60.7722	55.1241	248.042	241.975	57.9482	245.008	0.457839	0.293308	96.2853	80.2949	103.862	138.724	88.2901	121.293	0.580846	0.329666	48.019	43.0008	74.7215	61.7566	45.5099	68.2391	-1.08736	0.000183562	323.932	320.979	131.12	172.281	322.455	151.701
orf19.3733	Isocitrate dehydrogenase; white-opaque switch regulated; morphology-regulation by Ssn6; protein in exponential and stationary phase yeast; Hap43-repressed; Spider biofilm repressed by Bcr1, Tec1, Ndt80, Rob1, Brg1; Spider biofilm induced	IDP2	IDP2	2.04866	9.25e-09	133.811	72.8625	548.13	309.876	103.337	429.003	1.30975	1.55e-05	285.304	200.685	502.896	702.212	242.994	602.554	1.20389	0.00719251	106.455	56.0518	221.306	154.402	81.2534	187.854	0.419306	0.387907	714.099	412.759	632.881	874.038	563.429	753.46
orf19.7093	Predicted sugar transporter, involved in glycerol utilization; member of the major facilitator superfamily; 12 transmembrane; gene has intron; oxidative stress-induced via Cap1p; expressed in rich medium, 2% glucose	HGT13		2.03428	0.0173889	3.51372	3.21127	16.901	11.2335	3.36249	14.0673	0.970801	0.114114	18.1193	12.3471	37.9176	21.9656	15.2332	29.9416	2.11087	0.0436821	2.76642	2.48232	14.2258	9.30543	2.62437	11.7656	1.01415	0.122603	21.7404	15.2819	47.0417	27.9442	18.5112	37.4929
orf19.2691	Planktonic growth-induced gene			2.02405	7.56e-07	19.8031	16.0434	73.3121	73.6903	17.9233	73.5012	1.02857	0.0415755	19.5672	19.4199	36.4862	43.215	19.4935	39.8506	0.0905728	0.998541	15.7264	12.3993	15.1163	14.9853	14.0628	15.0508	-0.95475	0.0198989	95.794	97.7357	46.1003	53.6411	96.7649	49.8707
orf19.5094	Protein similar but not orthologous to S. cerevisiae Bul1; a protein involved in selection of substrates for ubiquitination; mutants are viable; macrophage/pseudohyphal-induced; rat catheter biofilm induced	BUL1		2.0149	0.000345631	17.3936	11.564	36.6386	81.6689	14.4788	59.1538	1.88409	5.96e-05	29.269	26.765	137.814	69.6083	28.017	103.711	0.90832	0.341133	13.9106	8.80578	22.6947	20.5865	11.3582	21.6406	0.736075	0.30237	49.3213	106.574	171.898	87.8798	77.9475	129.889
orf19.1664	Protein of unknown function; expression downregulated in an ssr1 null mutant			2.01348	3.83e-16	95.8348	84.9981	383.568	348.714	90.4165	366.141	1.54301	2.66e-10	183.422	191.492	527.795	565.071	187.457	546.433	1.02477	0.00418744	75.7211	66.3221	141.721	148.067	71.0216	144.894	0.50501	0.0923924	500.72	462.76	663.539	703.837	481.74	683.688
orf19.750	Protein of unknown function; exogenously expressed protein is a substrate for Kex2p processing in vitro			1.98647	0.0523177	1.27486	4.33195	7.99674	14.0755	2.80341	11.0361	-2.45482	0.0426554	8.46819	6.1737	1.65329	0.78068	7.32094	1.21698	1.36179	0.665931	0.87852	3.53954	6.63501	4.65293	2.20903	5.64397	-3.1399	0.00124209	10.8463	18.2612	2.04428	1.04144	14.5537	1.54286
orf19.6116	Putative glucokinase; decreased expression in hyphae compared to yeast-form cells	GLK4		1.97183	1.16e-06	18.7411	18.8063	72.5002	75.1992	18.7737	73.8497	1.83991	3.51e-09	44.3118	56.703	185.821	176.36	50.5074	181.09	1.3987	0.0186799	14.7568	14.7097	33.9402	44.1231	14.7332	39.0316	1.21977	9.49e-05	94.8037	99.6613	233.451	219.845	97.2325	226.648
orf19.4114	Predicted long chain fatty acid CoA ligase; upregulated upon phagocytosis; induced by nitric oxide independent of Yhb1	FAA2-1		1.96945	2.82e-08	39.4896	26.0897	129.26	130.057	32.7897	129.658	0.848014	0.0207988	89.9906	65.9076	154.266	126.461	77.9491	140.364	1.21346	0.0269725	31.5044	19.9981	70.0435	50.4637	25.7513	60.2536	0.0420276	0.967875	168.876	172.474	193.488	157.959	170.675	175.724
orf19.4783	Protein of unknown function; induced during chlamydospore formation in both C. albicans and C. dubliniensis			1.94769	0.0113166	5.83151	4.85206	11.311	30.625	5.34178	20.968	1.24201	0.123041	5.04823	8.35597	21.5689	10.4243	6.7021	15.9966	0.293482	0.978415	4.62179	3.73566	3.74202	6.59557	4.17873	5.1688	-0.460096	0.70593	15.7603	39.4393	26.5698	13.4848	27.5998	20.0273
orf19.4828	WD repeat domain protein; Hap43-repressed gene; flow model biofilm induced			1.91829	1.53e-17	151.166	169.915	572.059	639.803	160.541	605.931	1.48237	2.01e-07	140.113	217.449	507.605	492.006	178.781	499.806	0.133488	0.916352	118.943	133.223	107.521	168.907	126.083	138.214	-0.351073	0.301797	747.594	848.028	637.917	613.049	797.811	625.483
orf19.5921	Ortholog(s) have glyoxysome localization			1.91358	2.72e-17	132.353	140.504	501.151	526.164	136.429	513.657	1.03541	4.55e-05	251.569	225.715	486.346	492.077	238.642	489.211	0.784071	0.0274596	104.22	110.084	194.717	174.215	107.152	184.466	-0.143467	0.769825	654.768	697.569	611.304	613.035	676.168	612.17
orf19.1691	Plasma-membrane-localized protein; filament induced; Hog1, ketoconazole, fluconazole and hypoxia-induced; regulated by Nrg1, Tup1, Upc2; induced by prostaglandins; flow model biofilm induced; rat catheter and Spider biofilm repressed			1.90888	0.00266929	5.96264	9.06056	35.3485	21.0437	7.5116	28.1961	0.913251	0.0198841	45.696	66.2308	113.442	97.5446	55.9634	105.493	2.86736	1.05e-06	4.56585	7.22644	34.8441	51.6714	5.89614	43.2578	1.83092	1.29e-06	45.4572	28.6522	142.302	121.823	37.0547	132.062
orf19.1620	Protein of unknown function; induced by alpha pheromone in SpiderM medium			1.90585	0.01162	2.4975	7.25258	16.4683	19.6534	4.87504	18.0609	1.92673	0.0498328	1.37477	4.70387	12.2294	11.5598	3.03932	11.8946	-0.638838	0.905007	1.77888	5.90933	0.909714	3.78839	3.8441	2.34905	-0.671597	0.415421	21.7179	25.8952	15.3574	14.4565	23.8066	14.907
orf19.1486	Protein with a life-span regulatory factor domain; regulated by Sef1, Sfu1, and Hap43; flow model biofilm induced; Spider biofilm induced			1.9033	3.37e-13	78.8161	108.13	335.509	360.755	93.4729	348.132	1.86419	1.19e-07	50.4984	67.536	167.946	262.444	59.0172	215.195	-0.681394	0.263681	61.6444	85.1779	38.6455	52.5805	73.4111	45.613	-0.768455	0.018652	438.482	478.157	212.049	326.001	458.319	269.025
orf19.385	Glycine decarboxylase P subunit; protein of glycine catabolism; repressed by Efg1; Hog1-induced; induced by Rim101 at acid pH; transcript induced in elevated CO2; stationary phase enriched protein	GCV2	GCV2	1.90153	1.2e-09	636.572	305.717	1696.47	1828.35	471.144	1762.41	2.18018	2.38e-11	259.209	144.051	759.504	1069.22	201.63	914.363	-1.24816	0.0138991	503.425	237.773	201.574	110.254	370.599	155.914	-1.02094	0.00023002	2216.16	2424.2	955.43	1331.23	2320.18	1143.33
orf19.1340	Putative aldose reductase; protein level decreases in stationary phase cultures; Spider biofilm repressed		YDL124W	1.89627	1.17e-09	66.3603	46.5791	188.503	234.686	56.4697	211.595	1.53295	9.81e-07	90.0658	69.4797	261.956	200.062	79.7727	231.009	0.468017	0.555586	52.7482	35.9767	70.0243	53.2944	44.3625	61.6594	0.0533601	0.947408	246.873	310.532	328.631	249.835	278.702	289.233
orf19.1490	Mucin family adhesin-like protein; cell wall damage sensor; required for Cek1 phosphorylation by cell wall stress; Rim101-repressed; activation releases extracellular domain into medium; Spider biofilm induced	MSB2	MSB2	1.89286	5.74e-19	2759.73	2666.65	9260.31	10892.8	2713.19	10076.5	0.696722	0.0234518	2009.7	2466.7	2976.28	4279.34	2238.2	3627.81	-0.300884	0.509556	2175.63	2087.12	1553.41	1906.96	2131.38	1730.19	-1.54863	1.8e-08	12096.1	14443.5	3741.62	5330.38	13269.8	4536
orf19.5610	Putative ornithine carbamoyltransferase; Gcn4-regulated; Hap43-induced; repressed in alkalinizing medium; rat catheter and Spider biofilm induced	ARG3	ARG3	1.87069	0.00628855	4.74049	6.1331	20.4384	19.435	5.4368	19.9367	0.505798	0.522807	9.10313	24.8732	25.3061	23.1201	16.9882	24.2131	1.61063	0.220737	3.66517	4.85368	6.4836	19.8475	4.25943	13.1656	0.206367	0.83396	26.6656	25.8619	31.7348	28.9128	26.2637	30.3238
orf19.4970	Protein of unknown function; Spider biofilm induced			1.86999	0.180543	2.2788	0.131059	6.1435	4.18774	1.20493	5.16562	1.45067	0.0617101	6.12676	6.08098	14.4939	19.1892	6.10387	16.8416	2.04501	0.406992	1.87111	0.049476	4.72065	4.67906	0.960292	4.69986	1.61186	0.0360211	7.90565	5.72665	18.4535	23.7113	6.81615	21.0824
orf19.675	Cell wall protein; induced in core stress response and core caspofungin response; iron-regulated; amphotericin B, ketoconazole, and hypoxia induced; regulated by Cyr1, Ssn6; induced in oralpharyngeal candidasis; Spider biofilm repressed			1.86937	6.14e-11	78.5748	88.6814	253.981	356.458	83.6281	305.219	1.63496	1.02e-06	109.402	74.5168	345.333	226.342	91.9596	285.837	0.115649	0.940179	61.7507	69.6056	85.2007	56.9842	65.6781	71.0924	-0.167968	0.801185	332.78	471.556	433.038	282.904	402.168	357.971
orf19.2922	Ortholog(s) have double-stranded DNA binding activity, role in reciprocal meiotic recombination, synapsis and condensed nuclear chromosome localization		HOP2	1.86759	0.00286598	7.0588	7.78197	19.018	35.4376	7.42038	27.2278	1.84508	0.00150037	6.26855	9.57237	31.9414	25.5017	7.92046	28.7215	0.07611	1	5.5202	6.11011	4.68728	7.53155	5.81516	6.10941	0.00305576	1	25.6441	46.1086	39.9106	32.0292	35.8764	35.9699
orf19.734	Putative glucokinase; transcript regulated upon yeast-hyphal switch; Efg1 regulated; fluconazole-induced; induced in core stress response; colony morphology-related gene regulation by Ssn6; GlcNAc-induced protein	GLK1	GLK1	1.84935	9.68e-11	56.3206	63.7149	206.958	224.925	60.0178	215.941	1.61373	2.66e-10	156.508	161.209	533.974	438.722	158.858	486.348	1.38223	9.87e-05	44.2275	50.0414	120.938	124.633	47.1344	122.786	1.09821	9.74e-06	270.59	298.024	670.644	547.048	284.307	608.846
orf19.2125	Protein of unknown function; GlcNAc-induced protein; Spider biofilm induced; rat catheter biofilm repressed			1.83406	7.06e-07	357.764	571.163	1041.52	2272.07	464.464	1656.79	1.59861	1.15e-11	405.855	421.838	1210.52	1296.56	413.846	1253.54	-0.18642	0.812938	281.058	448.158	313.706	326.1	364.608	319.903	-0.479239	0.375898	1362.79	3009.94	1521.61	1615.13	2186.37	1568.37
orf19.7434	Putative self-glucosylating initiator of glycogen synthesis; expression regulated upon white-opaque switch; hypha-induced; Spider biofilm induced	GLG2		1.82341	5.3e-05	20.8598	13.2678	51.6499	70.6643	17.0638	61.1571	0.836511	0.0618547	36.5727	32.8539	56.8196	67.2716	34.7133	62.0456	0.980191	0.210666	16.6984	10.0833	28.372	25.2633	13.3908	26.8177	-0.0540082	0.967875	68.1174	93.0302	71.7034	83.5645	80.5738	77.634
orf19.2952	GPI-anchored cell wall protein, similar to S. cerevisiae exo-1,3-beta-glucosidase Exg2p; predicted Kex2p substrate; induced during cell wall regeneration; possibly an essential gene, disruptants not obtained by UAU1 method; Hap43p-repressed	EXG2	EXG2	1.81805	5.23e-16	251.372	212.07	748.828	888.563	231.721	818.695	1.54634	1.68e-07	222.844	143.811	475.38	595.989	183.327	535.684	-0.362288	0.576669	198.491	165.63	173.145	110.33	182.06	141.737	-0.686319	0.0179174	978.685	1177.66	598.042	741.972	1078.17	670.007
orf19.3727	Putative constitutive acid phosphatase; Rim101-repressed; DTT-extractable; N-glycosylated; Hap43-induced; possibly an essential gene, disruptants not obtained by UAU1 method	PHO112		1.79498	0.0211706	3.60206	6.0021	18.2835	14.9769	4.80208	16.6302	0.588244	0.494462	14.5398	11.0595	25.6758	12.8798	12.7997	19.2778	1.38732	0.350316	2.72897	4.80414	11.3697	8.39018	3.76655	9.87992	0.139967	0.946888	23.7088	20.0936	31.6851	16.5867	21.9012	24.1359
orf19.3668	Putative MFS glucose transporter; 20 member C. albicans glucose transporter family; 12 probable membrane-spanning segments; expressed in rich medium with 2% glucose; rat catheter and Spider biofilm induced	HGT2		1.79169	4.02e-06	54.382	25.4381	141.425	137.929	39.9101	139.677	0.422634	0.534809	75.9342	32.4299	68.2695	77.1695	54.182	72.7195	0.418407	0.789268	43.6411	19.1206	59.8024	24.0891	31.3809	41.9457	-1.0137	0.00302299	184.681	183.003	86.0328	95.9574	183.842	90.9951
orf19.762	Ortholog of C. parapsilosis CDC317 : CPAR2_105580, C. dubliniensis CD36 : Cd36_04550, Lodderomyces elongisporus NRLL YB-4239 : LELG_03202 and Candida orthopsilosis Co 90-125 : CORT_0B06800			1.78615	0.0586843	3.51372	3.21127	12.1071	11.502	3.36249	11.8045	1.00377	0.314507	6.12676	6.08098	10.441	14.1992	6.10387	12.3201	0.811043	0.82363	2.76642	2.48232	4.72065	4.67906	2.62437	4.69986	-0.013035	1	15.8016	15.3235	13.3311	17.5226	15.5626	15.4269
orf19.460	MAP kinase required for wild-type efficiency of mating; component of the signal transduction pathway that regulates mating; ortholog of S. cerevisiae Fus3; induced by Cph1, pheromone; transposon mutation affects filamentous growth	CEK2		1.77884	0.0268712	4.64831	3.32773	12.7066	15.2959	3.98802	14.0013	1.9124	4.02e-05	12.2811	13.3129	52.2962	44.5651	12.797	48.4307	1.6125	0.18398	3.70449	2.52574	9.43517	10.3133	3.11511	9.87421	1.70821	0.000186007	16.781	20.1427	65.5111	55.7644	18.4618	60.6377
orf19.5249	Ortholog(s) have role in ascospore formation, meiosis and cytosol, nucleus localization			1.75747	0.013073	4.82258	8.92847	15.2272	31.1272	6.87553	23.1772	0.342873	0.736506	15.9014	15.7821	26.483	13.7126	15.8418	20.0978	1.18756	0.33179	3.63036	7.17628	12.2812	12.1745	5.40332	12.2278	-0.278028	0.82408	20.7054	40.3639	32.7101	17.6179	30.5347	25.164
orf19.6493	Ortholog of C. dubliniensis CD36 : Cd36_72020 and Candida albicans WO-1 : CAWG_05570			1.74179	0.158144	1.23736	2.95076	8.46173	5.58141	2.09406	7.02157	0.236499	0.911811	7.53131	11.9541	14.9165	8.04528	9.74272	11.4809	2.16176	0.153566	0.894038	2.38455	5.62251	9.41806	1.63929	7.52028	0.63061	0.552285	10.871	7.63519	18.3964	10.3678	9.25307	14.3821
orf19.2284	Protein with an FMN-binding domain; Hap43-repressed; flow model biofilm induced			1.73962	6.06e-06	48.7093	28.0779	111.307	147.346	38.3936	129.327	1.43923	5.31e-05	42.7849	42.4579	129.88	101.562	42.6214	115.721	0.116539	0.955261	38.949	21.3843	33.0718	32.7875	30.1667	32.9297	-0.233751	0.724924	146.134	194.607	162.762	127.007	170.371	144.884
orf19.2803	Coproporphyrinogen III oxidase; antigenic; on yeast cell surface, not hyphae; iron-regulated expression; Hap43, macrophage-repressed; farnesol-induced; possibly essential; flow model biofilm induced; rat catheter, Spider biofilm repressed	HEM13	HEM13	1.72009	2.2e-13	1002.29	1262.18	3214.94	4242.45	1132.24	3728.7	1.53769	1.23e-11	1086.54	1099.59	2947.34	3400.01	1093.07	3173.68	-0.0725342	0.936767	789.596	988.491	840.072	849.874	889.043	844.973	-0.307263	0.456495	4200.21	5624.57	3704.71	4235.46	4912.39	3970.08
orf19.1288	3-hydroxyacyl-CoA epimerase; fatty acid beta-oxidation; induced by phagocytosis; regulated by Mig1, by white-opaque switch, by DNA methylation; transcriptional activation by oleate requires Ctf1; rat catheter and Spider biofilm induced	FOX2	FOX2	1.71693	8.68e-09	100.051	59.835	276.939	252.63	79.943	264.784	1.02027	0.00123212	252.162	163.221	374.367	468.404	207.691	421.385	1.34739	0.0024216	79.6168	46.0579	195.829	125.318	62.8373	160.573	0.597064	0.0435475	361.468	335.326	471.07	583.04	348.397	527.055
orf19.1502	Has domain(s) with predicted aminoacyl-tRNA hydrolase activity			1.71481	8.6e-06	27.0271	30.9867	107.087	83.2562	29.0069	95.1715	-0.195635	0.763115	62.5749	73.7481	71.3374	47.6228	68.1615	59.4801	1.20965	0.0199017	21.1753	24.3777	48.1316	57.2203	22.7765	52.6759	-0.74772	0.109025	139.273	111.071	89.0217	59.9418	125.172	74.4818
orf19.6414.3	Putative tropomyosin isoform 2; regulated by Gcn4; repressed by amino acid starvation; macrophage-induced; protein levels decrease in stationary cells; Hap43-induced; rat catheter and Spider biofilm repressed	TPM2	TPM1	1.71225	4.94e-13	3000.82	2894.98	8012.25	11307.4	2947.9	9659.82	1.53382	4.2e-09	2265.43	3198.65	8419.46	7402.38	2732.04	7910.92	-0.132955	0.86552	2365.7	2265.84	1750.83	2473.02	2315.77	2111.93	-0.362397	0.386294	10466.5	14992.6	10581.5	9222.38	12729.6	9901.96
orf19.2203.1	Ortholog of C. parapsilosis CDC317 : CPAR2_103590, Debaryomyces hansenii CBS767 : DEHA2C08118g, Pichia stipitis Pignal : psti_CGOB_00124 and Spathaspora passalidarum NRRL Y-27907 : SPAPADRAFT_49916			1.707	0.00234443	8.32135	12.1247	34.0643	32.424	10.223	33.2441	0.921046	0.234527	6.43074	14.234	25.6413	13.733	10.3324	19.6871	0.00780238	1	6.40352	9.65083	4.64899	11.3339	8.02717	7.99142	-0.824901	0.17467	44.4429	43.1072	31.6898	17.6139	43.775	24.6518
orf19.7437	Putative protein of unknown function; Hap43p-repressed gene; ortholog of S. cerevisiae YJL218W		YJL218W	1.70471	1e-09	88.9035	84.697	241.993	324.525	86.8002	283.259	2.06098	3.47e-14	86.8001	87.2982	414.354	312.684	87.0492	363.519	-0.0201242	1	70.1449	66.206	67.0865	67.4621	68.1755	67.2743	0.286254	0.52991	316.983	429.377	520.104	390.201	373.18	455.152
orf19.2608	Putative alcohol dehydrogenase; regulated by white-opaque switch; fluconazole-induced; antigenic in murine infection; regulated by Nrg1, Tup1; Hap43, macrophage repressed, flow model biofilm induced; Spider biofilm induced	ADH5		1.70085	1.29e-05	51.8319	70.8233	260.823	137.906	61.3276	199.365	1.10765	0.000549907	78.6729	105.054	180.571	215.637	91.8634	198.104	0.563793	0.435703	40.4523	55.8883	60.3616	81.6499	48.1703	71.0058	-0.078739	0.930457	338.814	184.713	227.355	268.286	261.763	247.82
orf19.5966	Ortholog of Candida albicans WO-1 : CAWG_02810			1.69642	0.0336275	3.60206	6.0021	17.5691	13.4886	4.80208	15.5289	-0.7806	0.3939	16.7895	8.79254	8.19856	6.55163	12.791	7.37509	1.38667	0.362694	2.72897	4.80414	13.3066	6.47142	3.76655	9.889	-1.13327	0.165606	22.7234	18.1704	10.2319	8.27146	20.4469	9.2517
orf19.346	Putative alanine transaminase; mutation confers hypersensitivity to 5-fluorocytosine (5-FC); rat catheter and flow model biofilm induced	ALT1	ALT1	1.69105	9.07e-11	89.1037	99.6466	280.106	328.483	94.3752	304.295	1.28849	3.3e-07	138.281	151.407	368.376	339.501	144.844	353.939	0.596516	0.228202	70.0567	78.1812	106.736	117.17	74.1189	111.953	0.144474	0.773614	366.377	435.074	462.809	423.168	400.726	442.988
orf19.842	Adenylyl cyclase and stress responsive protein; induced in cyr1 or ras1 mutant; Spider biofilm induced	ASR3		1.67637	1.33e-12	325.94	454.722	1211.87	1279.12	390.331	1245.5	1.51247	2.68e-09	573.919	806.724	1994.44	1945.03	690.322	1969.74	0.801772	0.0231723	256.246	356.687	442.998	624.278	306.466	533.638	0.588207	0.0391318	1583.11	1695.98	2506.64	2423.25	1639.55	2464.94
orf19.3364	Ortholog of C. parapsilosis CDC317 : CPAR2_403360, Debaryomyces hansenii CBS767 : DEHA2D00814g, Pichia stipitis Pignal : PICST_32156 and Candida guilliermondii ATCC 6260 : PGUG_04611			1.67199	0.000384138	13.1391	22.5411	54.296	58.6461	17.8401	56.471	1.74796	4.48e-05	25.2951	14.9038	67.5995	67.9198	20.0995	67.7597	0.159511	0.980194	10.0357	18.018	19.9345	11.1408	14.0269	15.5377	0.189074	0.805338	71.0987	77.6329	84.9896	84.6311	74.3658	84.8104
orf19.3264	Putative Holliday junction resolving enzyme; similar to S. cerevisiae Cce1p	CCE1	CCE1	1.66046	0.00146984	11.6536	9.6442	34.8211	33.1458	10.6489	33.9834	0.840762	0.276416	8.75064	13.1711	20.3971	18.9968	10.9609	19.697	0.0133915	1	9.24846	7.44707	6.568	10.3539	8.34776	8.46093	-0.855808	0.11803	45.4305	44.0653	25.594	23.7488	44.7479	24.6714
orf19.2661	Non-telomeric member of a family of telomere-proximal genes of unknown function; predicted N-terminus is extended, relative to that of other family members; overlaps orf19.2662	TLO34		1.65829	4.11e-05	34.2016	46.0657	96.5636	156.506	40.1336	126.535	1.65625	1.59e-06	37.8304	35.2457	123.203	107.5	36.5381	115.351	-0.151501	0.929467	26.6452	36.4048	29.3082	27.147	31.525	28.2276	-0.207794	0.78048	127.352	206.174	154.592	134.205	166.763	144.398
orf19.918	Putative transporter of PDR subfamily of ABC family; Gcn4-regulated; induced by Rim101 at pH 8; Spider biofilm induced	CDR11		1.65067	6.91e-14	168.731	190.215	561.757	563.603	179.473	562.68	1.63447	2.69e-10	226.802	171.449	586.391	650.458	199.125	618.424	0.128346	0.908068	132.779	149.125	175.903	131.959	140.952	153.931	0.0630818	0.916204	733.781	747.375	737.272	810.126	740.578	773.699
orf19.2593	Putative biotin synthase; induced by high iron; repressed by ciclopirox olamine; upregulated in clinical isolates from HIV+ patients with oral candidiasis; Hap43-repressed; Spider biofilm induced	BIO2	BIO2	1.64982	1.1e-05	33.8304	28.6138	86.4647	110.361	31.2221	98.4126	1.6407	7.45e-08	56.4772	67.6728	205.486	182.057	62.075	193.772	0.960575	0.0943533	26.8068	22.2171	43.4036	52.5391	24.5119	47.9713	0.90287	0.00759904	113.549	145.722	258.011	227.088	129.635	242.55
orf19.1162	Protein of unknown function; transcript upregulated by benomyl treatment			1.64568	2.41e-08	82.0378	88.8519	217.621	316.802	85.4448	267.212	1.24674	4.16e-05	79.2859	70.4951	180.075	175.57	74.8905	177.823	-0.211389	0.845898	64.5399	69.6714	61.463	54.2919	67.1056	57.8775	-0.661869	0.0607454	285.372	418.869	226.289	218.805	352.12	222.547
orf19.6282	Has domain(s) with predicted nucleic acid binding, nucleotide binding activity			1.64398	0.0291248	5.83151	4.85206	12.4319	21.4262	5.34178	16.929	0.4534	0.573146	22.8847	13.6625	25.2527	24.8256	18.2736	25.0392	1.72024	0.118759	4.62179	3.73566	18.036	10.2125	4.17873	14.1243	0.487154	0.568692	16.7667	27.8617	31.742	30.9675	22.3142	31.3547
orf19.7204	Ortholog(s) have glyoxysome localization		YJR149W	1.63965	0.0331606	5.7827	3.43725	14.3008	15.1994	4.60998	14.7501	0.850702	0.265089	10.9164	8.59615	17.9264	17.3642	9.75626	17.6453	1.01478	0.575407	4.64272	2.56646	8.5242	6.52739	3.60459	7.5258	0.183306	0.911714	18.7604	20.1278	22.5257	21.68	19.4441	22.1028
orf19.6323	Ortholog(s) have D-amino-acid N-acetyltransferase activity, role in D-amino acid metabolic process and cytosol, nucleus localization	HPA2	HPA3	1.63868	4.91e-11	97.4062	118.023	341.082	327.919	107.714	334.5	2.10471	1.22e-11	41.9748	59.0145	231.574	203.581	50.4946	217.577	-1.11105	0.016081	76.4668	92.7191	32.0234	46.0313	84.593	39.0274	-0.692407	0.0135099	445.408	434.995	290.776	253.924	440.201	272.35
orf19.638	Formate dehydrogenase; oxidizes formate to CO2; Mig1 regulated; induced by macrophages; fluconazole-repressed; repressed by Efg1 in yeast, not hyphal conditions; stationary phase enriched; rat catheter and Spider biofilm induced	FDH1	FDH1	1.63438	0.00204144	9.53795	15.0721	34.5228	41.4396	12.305	37.9812	1.3114	0.0108161	25.2951	14.9038	60.7457	39.3411	20.0995	50.0434	0.692275	0.681553	7.30643	12.0307	19.9345	11.1408	9.66856	15.5377	0.323811	0.682131	45.4155	54.6568	75.7103	49.621	50.0361	62.6657
orf19.3932	Predicted RNA binding protein; stationary phase enriched; induced in core caspofungin response; induced by nitric oxide independent of Yhb1; repressed in ssr1 null; ketoconazole, hypoxia induced; Spider biofilm induced			1.63375	6.11e-06	104.949	186.403	322.193	581.97	145.676	452.081	1.32221	4.44e-07	124.908	142.85	368.585	301.21	133.879	334.898	-0.141588	0.917423	81.7722	147.028	96.323	110.632	114.4	103.478	-0.507764	0.268513	422.624	769.654	462.782	375.729	596.139	419.255
orf19.6608	Predicted DDE superfamily endonuclease domain; repression correlates with clinical development of fluconazole resistance; Spider biofilm induced			1.60619	2.86e-07	52.6355	50.2451	149.481	164.242	51.4403	156.862	0.121685	0.812711	122.438	138.026	144.243	139.107	130.232	141.675	1.31334	0.000437882	41.5356	39.2563	94.4398	106.876	40.396	100.658	-0.220061	0.685372	195.532	217.54	181.233	173.398	206.536	177.316
orf19.946	Putative adenylylsulfate kinase; predicted role in sulfur metabolism; possibly adherence-induced; protein present in exponential and stationary growth phase yeast; F-12/CO2 biofilm induced	MET14	MET14	1.60249	0.000702303	35.8135	17.155	99.9056	62.6451	26.4842	81.2753	0.282084	0.727207	140.102	46.2054	101.53	125.356	93.1538	113.443	1.78917	0.0301688	28.8081	12.8199	110.049	34.2555	20.814	72.1521	0.409924	0.483096	129.415	84.1869	128.034	155.79	106.801	141.912
orf19.3483	Putative phosphatidyl glycerol phospholipase C; Plc1-regulated; flow model biofilm induced; Spider biofilm induced		PGC1	1.60108	0.000359623	28.2672	35.4229	125.187	68.1101	31.845	96.6483	1.48663	0.00243534	28.0837	26.7305	52.1749	101.846	27.4071	77.0103	-0.232816	0.887157	22.0677	27.9526	21.7407	20.5966	25.0102	21.1686	-0.399058	0.625213	162.021	91.8076	66.6598	125.762	126.914	96.2108
orf19.6690	Protein of unknown function; Hap43-repressed gene			1.59979	8.32e-06	33.8651	30.0632	103.044	91.4835	31.9641	97.264	1.38469	0.000567222	47.3538	35.4741	129.27	87.3092	41.4139	108.29	0.346299	0.77203	26.7917	23.3978	36.9316	27.0789	25.0947	32.0052	0.0834484	0.930936	134.322	121.651	161.711	109.494	127.987	135.603
orf19.929	Protein of unknown function; rat catheter biofilm repressed			1.59375	0.260885	2.33114	1.68663	7.70649	4.85928	2.00889	6.28288	0.537623	0.527854	19.2975	12.3839	15.8665	30.2343	15.8407	23.0504	2.86244	0.00727004	1.8488	1.27214	15.1815	9.29483	1.56047	12.2382	1.78404	0.00741817	9.88345	6.67689	20.5361	37.0748	8.28017	28.8055
orf19.815	Putative guanine nucleotide exchange factor; required for embedded filamentous growth; activates Rac1; has a DOCKER domain; similar to adjacent DCK2 and to S. cerevisiae Ylr422wp; regulated by Nrg1; Spider biofilm induced	DCK1	YLR422W	1.59197	5.35e-13	4932.4	5964.93	17790.9	15057.4	5448.67	16424.1	1.1116	0.00023057	4847.78	3855.78	7335.65	11471.7	4351.78	9403.68	-0.346745	0.443906	3887.87	4669.28	3748.86	2979.54	4278.58	3364.2	-0.877811	0.00803932	23237.2	19967.2	9220.83	14290.6	21602.2	11755.7
orf19.899	Ortholog of C. dubliniensis CD36 : Cd36_18040, C. parapsilosis CDC317 : CPAR2_211790, Candida tenuis NRRL Y-1498 : CANTEDRAFT_109928 and Debaryomyces hansenii CBS767 : DEHA2E21010g			1.58675	2.83e-05	31.5739	29.8966	104.053	81.0983	30.7352	92.5757	1.28822	0.000145523	46.6201	53.2044	113.851	130.227	49.9123	122.039	0.672549	0.361528	24.9247	23.3343	35.8643	41.2702	24.1295	38.5673	0.326452	0.543848	135.322	108.198	143.38	162.001	121.76	152.69
orf19.3823	Nonessential protein; similar to S. cerevisiae Zds1p	ZDS1	ZDS1	1.58658	3.5e-14	778.179	719.898	2118.26	2382.71	749.038	2250.49	0.588643	0.0534131	773.591	755.361	947.675	1351.74	764.476	1149.71	0.00559804	1	613.625	563.282	598.179	583.738	588.454	590.959	-1.04348	0.000211692	2767.23	3159.13	1191.97	1683.15	2963.18	1437.56
orf19.3901	Putative benzene desulfurase; induced by nitric oxide independent of Yhb1p			1.58553	0.00177234	21.9568	11.9139	38.5606	64.472	16.9353	51.5163	0.386424	0.518053	47.3187	34.2918	60.5778	46.1057	40.8052	53.3418	1.22088	0.0963468	17.653	8.93753	36.9404	26.133	13.2953	31.5367	-0.0237017	1	51.3165	84.4525	75.7327	57.8509	67.8845	66.7918
orf19.1653	Has domain(s) with predicted integral to membrane localization			1.58047	7.73e-08	216.019	154.953	687.048	424.958	185.486	556.003	1.04318	0.00132036	130.897	139.333	216.796	340.347	135.115	278.572	-0.483944	0.393957	170.918	120.628	101.08	107.784	145.773	104.432	-1.0684	0.00248919	895.807	565.135	273.491	423.007	730.471	348.249
orf19.2098	Aromatic transaminase of the Ehrlich fusel oil pathway of aromatic alcohol biosynthesis; Rim101 independent alkaline induction; protein abundance affected by URA3 expression in CAI-4 strain; Gcn4-regulated; stationary phase enriched	ARO8	ARO8	1.5757	6.64e-09	287.094	171.517	657.573	714.142	229.306	685.858	1.44286	1.5e-06	341.212	207.004	808.491	682.308	274.108	745.4	0.231646	0.816064	227.342	133.228	264.858	159.004	180.285	211.931	0.0473418	0.944423	859.196	946.707	1015.72	850.462	902.952	933.093
orf19.6658	Stationary phase enriched protein; predicted ORF from Assembly 19; removed from Assembly 20; subsequently reinstated in Assembly 21 based on comparative genome analysis			1.5733	3.96e-12	171.88	152.34	472.428	494.359	162.11	483.394	1.65643	3.86e-11	163.503	139.703	479.862	476.306	151.603	478.084	-0.121765	0.912359	135.708	118.997	126.697	107.668	127.352	117.182	-0.0889866	0.873588	617.24	655.408	603.108	593.432	636.324	598.27
orf19.792	Ortholog(s) have protein serine/threonine kinase activity, role in activation of bipolar cell growth, protein phosphorylation, regulation of cytokinesis, regulation of mitotic sister chromatid segregation and cytosol, nucleus localization			1.56965	0.00436796	8.39673	14.9461	38.0546	30.7519	11.6714	34.4032	-0.184039	0.775304	53.1025	79.4889	54.418	62.2597	66.2957	58.3389	2.48515	9.8e-06	6.37136	11.9827	40.4945	62.0033	9.17704	51.2489	0.68799	0.160462	49.3913	41.1569	68.6259	77.3801	45.2741	73.003
orf19.1369	Protein with predicted peptidase domains; Hap43-repressed gene			1.56397	0.000266211	21.5336	42.075	101.633	85.5937	31.8043	93.6135	0.430103	0.461622	39.1188	38.8204	62.3227	42.6964	38.9696	52.5096	0.277197	0.880341	16.4069	33.6259	30.2367	29.9766	25.0164	30.1067	-0.903908	0.0356819	132.352	113.97	77.7652	53.7411	123.161	65.7532
orf19.5468	Predicted ORF from Assembly 19; removed from Assembly 20; restored based on transcription data; almost identical to orf19.6113, orf19.4055, orf19.5370			1.55477	0.147814	2.37791	3.08637	5.78913	10.3879	2.73214	8.08851	0.810002	0.474857	4.90503	4.86831	7.20832	10.0319	4.88667	8.62012	0.800662	0.800309	1.82902	2.43557	3.77557	3.74214	2.13229	3.75885	0.0145833	1	7.88668	13.4588	9.23192	12.367	10.6727	10.7995
orf19.5125	Protein of unknown function; induced by ketoconazole; Spider, F-12/CO2 and flow model biofilm induced		YLR149C	1.55424	0.0224882	5.92117	7.65921	20.4384	19.435	6.79019	19.9367	1.26413	0.0198945	10.2594	23.7515	40.7026	41.4214	17.0055	41.062	1.29705	0.329143	4.5835	6.06372	7.44406	18.884	5.32361	13.164	0.965301	0.0528905	26.6656	25.8619	51.2009	51.6034	26.2637	51.4021
orf19.2886	ERK-family protein kinase; required for wild-type yeast-hypha switch, mating efficiency, virulence in mice; Cst20-Hst7-Cek1-Cph1 MAPK pathway regulates mating, and invasive hyphal growth under some conditions; Spider biofilm induced	CEK1	FUS3	1.55098	8.24e-10	266.381	407.305	903.841	1066.3	336.843	985.073	1.60526	1.68e-08	160.921	251.362	640.422	614.593	206.141	627.507	-0.728755	0.109684	209.133	319.769	123.576	195.154	264.451	159.365	-0.724087	0.0098641	1181.14	1413.37	804.819	765.794	1297.26	785.307
orf19.4699	Putative phospholipase of patatin family; similar to S. cerevisiae Tgl3p; predicted Kex2p substrate		TGL3	1.54533	0.000810958	30.4286	29.8107	115.38	60.8675	30.1196	88.1238	0.628439	0.145897	92.2068	57.6111	110.658	121.052	74.9089	115.855	1.28753	0.0240268	23.991	23.3015	71.9917	43.8469	23.6463	57.9193	0.32527	0.63658	149.184	82.2228	139.275	150.66	115.703	144.968
orf19.5968	Putative rho GDP dissociation inhibitor; transposon mutation affects filamentous growth; farnesol, filament-induced; regulated by Nrg1, Tup1; protein levels low in stationary phase yeast	RDI1	RDI1	1.54103	2.35e-09	1198.95	1531.06	3185.9	4756.61	1365	3971.25	1.25466	5.31e-08	1099.06	1271.46	2792.77	2863.82	1185.26	2828.29	-0.225586	0.701664	944.588	1198.99	849.442	983.023	1071.79	916.233	-0.564667	0.116704	4162.67	6305.88	3510.13	3567.77	5234.27	3538.95
orf19.246	Predicted metalloendopeptidase; Spider biofilm induced		YIL108W	1.53907	9.51e-06	42.1497	42.2625	109.16	136.357	42.2061	122.759	0.462599	0.33738	48.0855	66.29	80.7013	76.9712	57.1878	78.8362	0.414446	0.64995	33.2105	33.0727	36.7477	51.6536	33.1416	44.2007	-0.711958	0.0828975	143.177	180.213	101.364	95.9954	161.695	98.6797
orf19.707	Ortholog(s) have APG12 activating enzyme activity, APG8 activating enzyme activity	APG7	ATG7	1.53605	0.000718543	15.458	24.2035	53.4548	60.9136	19.8308	57.1842	0.64809	0.210377	36.3883	26.9561	53.9416	45.3795	31.6722	49.6606	0.659783	0.532439	11.8904	19.2797	28.4176	20.53	15.585	24.4738	-0.27623	0.681413	70.1069	80.522	67.5569	56.7991	75.3144	62.178
orf19.857	Protein with a monooxygenase domain; Spider biofilm induced	FMO2		1.53294	0.00102227	22.384	27.7149	53.5404	91.3885	25.0495	72.4645	1.62249	7.9e-05	18.6466	27.5989	75.9089	66.944	23.1228	71.4265	-0.131544	0.986149	17.4679	21.8744	14.098	21.6345	19.6711	17.8662	-0.0950414	0.931601	71.0618	119.93	95.2076	83.6274	95.4957	89.4175
orf19.3219	Ortholog of S. cerevisiae Sia1; involved in activation of the Pma1 plasma membrane H+-ATPase by glucose in S. cerevisiae; Spider biofilm induced		SIA1	1.52346	1.49e-12	292.628	295.561	921.406	769.712	294.094	845.559	0.332318	0.375985	242.429	301.473	305.955	378.913	271.951	342.434	-0.135806	0.861591	230.653	231.357	186.988	233.445	231.005	210.216	-1.3763	2.05e-08	1202.91	1021.33	385.055	471.583	1112.12	428.319
orf19.4044	Protein similar to S. cerevisiae Mum2, a protein essential for meiotic DNA replication and sporulation; induced by alpha pheromone in SpiderM medium; transcript regulated by Tup1	MUM2	MUM2	1.52088	6.88e-09	250.609	271.71	590.925	907.424	261.16	749.175	1.14515	1.1e-05	204.521	253	499.355	512.812	228.76	506.083	-0.212881	0.748381	197.387	212.843	157.7	195.957	205.115	176.828	-0.640939	0.0602516	773.235	1201.73	627.691	638.832	987.481	633.261
orf19.2269	Putative 3-phosphoserine phosphatase; induced by benomyl or in azole-resistant strain that overexpresses MDR1; early-stage flow model biofilm induced; Spider biofilm repressed		YNL010W	1.51252	3.85e-11	278.28	233.997	671.723	792.438	256.138	732.08	1.2127	8.63e-06	146.842	161.1	405.376	308.556	153.971	356.966	-0.759228	0.0324702	219.717	182.78	113.349	124.668	201.248	119.008	-1.10888	2.96e-05	877.951	1050.22	508.843	385.038	964.087	446.94
orf19.6882	Putative flavoprotein subunit of fumarate reductase; soluble protein in hyphae; caspofungin repressed; stationary phase enriched protein; flow model biofilm induced; Spider biofilm repressed	OSM1		1.5072	8.74e-11	247.284	300.769	693.515	861.97	274.027	777.742	1.51574	2.28e-09	210.391	228.995	687.949	568.786	219.693	628.368	-0.339016	0.500028	194.536	235.845	162.489	177.14	215.19	169.814	-0.381035	0.297339	906.585	1142.23	864.173	709.078	1024.41	786.625
orf19.6338	Ortholog of Candida albicans WO-1 : CAWG_05352			1.50505	0.032025	5.87755	6.25729	14.0515	20.5607	6.06742	17.3061	1.20644	0.131135	9.52538	3.87338	13.7055	17.506	6.69938	15.6058	0.124746	1	4.6021	4.90053	7.61926	2.74453	4.75131	5.18189	-0.223445	0.859185	18.7475	26.8817	17.426	21.6523	22.8146	19.5391
orf19.2337	Cystine transporter; present in pathogenic yeasts (no human or murine homolog); Spider biofilm induced	ALP1		1.49817	3.51e-08	421.711	263.727	1101.62	838.807	342.719	970.213	1.54663	7.82e-08	239.983	158.335	530.044	634.017	199.159	582.031	-0.808313	0.077836	333.438	205.428	186.367	121.581	269.433	153.974	-0.80896	0.00436008	1437.97	1113.28	666.637	789.461	1275.63	728.049
orf19.5023	Putative allantoate permease; mutant is viable	DAL7		1.49678	0.197558	3.46426	1.79646	4.16125	11.2873	2.63036	7.72426	0.11038	0.961431	8.61816	9.67213	7.11624	12.6161	9.14515	9.86619	1.69372	0.296492	2.78752	1.31258	6.59946	7.50317	2.05005	7.05131	0.273111	0.862498	5.90524	14.4446	9.24449	15.444	10.1749	12.3442
orf19.1203.1	Predicted dolichol-phosphate mannosyltransferase subunit; flow model and Spider biofilm repressed			1.49249	3.74e-12	961.011	1017.76	3074.9	2492.25	989.386	2783.57	1.10257	2.9e-06	786.019	843.664	1740.19	1759.54	814.841	1749.86	-0.302674	0.487054	757.445	796.749	607.573	652.204	777.097	629.889	-0.741352	0.00711133	4015.59	3305.59	2187.17	2192.06	3660.59	2189.62
orf19.7227	Protein phosphatase inhibitor; Hap43-repressed; homozygous Tn insertion decreases colony wrinkling but does not block hyphal growth in liquid media; mutation confers hypersensitivity to toxic ergosterol analog; Spider biofilm induced		YPI1	1.48009	0.00525971	10.6401	13.7786	34.0061	33.9344	12.2093	33.9703	1.79573	0.0024453	7.48846	10.7885	41.2356	22.7477	9.13848	31.9916	-0.425219	0.868356	8.25831	10.9093	5.63265	8.4676	9.58378	7.05012	-0.158751	0.898704	44.4399	45.0334	51.1296	28.9852	44.7366	40.0574
orf19.4444	4-nitrophenyl phosphatase, possible histone H2A phosphatase; involved in regulation of white-opaque switch; hyphal repressed; induced in core stress response; induced by cadmium stress via Hog1; rat catheter and Spider biofilm repressed	PHO15	PHO13	1.47391	2.42e-07	114.177	75.2426	271.548	257.797	94.71	264.672	1.20609	1.54e-05	124.385	104.551	251.571	276.822	114.468	264.197	0.244141	0.810603	90.6532	58.2121	96.4592	80.4931	74.4327	88.4762	-0.0754334	0.903588	354.55	342.048	316.423	344.679	348.299	330.551
orf19.5447	Putative MFS glucose/myo-inositol transporter; 20 member family; 12 transmembrane segments, extended N terminus; expressed in rich medium; Hap43, phagocytosis, rat catheter, Spider and flow model biofilm induced	HGT19		1.46639	0.198921	0.0969771	5.55552	5.82805	9.61318	2.82625	7.72061	-1.19909	0.0547599	27.842	19.6718	8.83979	11.6858	23.7569	10.2628	3.03268	0.00125754	0	4.63397	21.7998	14.9118	2.31698	18.3558	0.329454	0.816332	7.88876	12.4924	11.2795	14.4318	10.1906	12.8556
orf19.3475	Described as a Gag-related protein; hyphal induced; downregulation correlates with clinical development of fluconazole resistance; repressed by nitric oxide, 17-beta-estradiol, ethynyl estradiol			1.46633	1.24e-08	2255.84	2913.42	5840.66	8440.97	2584.63	7140.81	1.53675	2.14e-05	855.845	1875.05	4193.53	3730.91	1365.45	3962.22	-0.942946	0.0436821	1777.73	2281	660.116	1451.04	2029.37	1055.58	-0.924171	0.00258041	7630.13	11191.6	5270.27	4648.37	9410.84	4959.32
orf19.1409.2	Protein of unknown function; Spider biofilm induced			1.46172	3.86e-10	163.714	147.561	398.842	459.961	155.638	429.402	0.60121	0.0481889	148.102	165.912	239.528	236.892	157.007	238.21	-0.0123198	1	129.237	115.291	114.284	128.427	122.264	121.356	-0.923377	0.000228942	521.431	609.455	301.041	295.173	565.443	298.107
orf19.5379	Protein similar to sterol C-24 reductase; shows Mob2p-dependent hyphal regulation; fluconazole-induced; caspofungin repressed; rat catheter biofilm repressed	ERG4	ERG4	1.45878	1.65e-12	477.412	446.146	1277.07	1263.02	461.779	1270.05	0.728002	0.00838656	686.375	547.243	1053.52	989.822	616.809	1021.67	0.393625	0.322595	376.493	349.043	531.206	422.44	362.768	476.823	-0.38647	0.246192	1668.05	1674.87	1323.96	1233.32	1671.46	1278.64
orf19.7578	Ortholog(s) have oligosaccharide binding activity, role in ER-associated ubiquitin-dependent protein catabolic process and Hrd1p ubiquitin ligase ERAD-L complex, luminal surveillance complex localization		YOS9	1.45053	1.14e-05	79.4898	72.3548	160.772	254.849	75.9223	207.81	0.726099	0.0628197	65.2561	90.4757	142.05	115.688	77.8659	128.869	0.0120069	1	62.7858	56.4778	49.9607	70.4142	59.6318	60.1874	-0.763249	0.0543358	211.295	336.493	178.128	144.543	273.894	161.336
orf19.1693	RAM cell wall integrity signaling network protein; cell separation, azole sensitivity; needed for hyphal growth; insertion mutation near 3' end of gene increases caspofungin sensitivity; pheromone/hyphal induced; flow biofilm repressed	CAS4	TAO3	1.44998	3.17e-12	2561.8	2319.88	6538.67	6800.35	2440.84	6669.51	0.690721	0.0133204	1815.86	1606.64	2379.24	3145.11	1711.25	2762.17	-0.535812	0.0916488	2019.76	1815.54	1404.31	1241.45	1917.65	1322.88	-1.34565	1.32e-07	8540.73	9017.33	2991.04	3917.55	8779.03	3454.29
orf19.2020	Putative high-affinity MFS glucose transporter; 20 family members; induced in core stress response; fluconazole, oralpharyngeal candidasis induced; flow model biofilm induced; Spider biofilm induced	HGT6	HXT6	1.44631	3.27e-05	392.351	229.604	1105.6	590.751	310.977	848.175	1.45795	2.5e-07	369.57	255.295	752.332	964.678	312.432	858.505	-0.0193388	1	310.416	178.608	286.527	196.549	244.512	241.538	-0.0527283	0.955901	1441.97	785.458	946.194	1201.22	1113.71	1073.71
orf19.5114	Sorting nexin; role in maintaining late-Golgi resident enzymes in their proper location by recycling molecules from the prevacuolar compartment; Spider biofilm induced		SNX3	1.44287	0.000270741	34.8671	24.3447	72.9568	89.2817	29.6059	81.1192	1.23965	0.00793216	24.9424	41.9475	95.8628	62.4633	33.445	79.1631	0.146455	0.937834	27.7877	18.7047	18.7763	32.9392	23.2462	25.8578	-0.108085	0.909423	95.7768	117.918	119.729	78.5321	106.847	99.1307
orf19.5141	Ortholog of Candida albicans WO-1 : CAWG_05647			1.44191	0.133412	4.59728	1.8984	9.03223	9.39069	3.24784	9.21146	0.843072	0.19129	15.8117	13.4406	22.5858	30.0125	14.6261	26.2991	2.05946	0.0575602	3.72637	1.35	12.3028	10.2765	2.53819	11.2897	1.42723	0.0155418	11.8487	12.4576	28.7002	37.1179	12.1531	32.909
orf19.2565	Predicted intermediate filament protein; required for nuclear and mitochondrial transmission to daughter buds in S. cerevisiae; Spider biofilm induced		MDM1	1.43722	4.3e-07	100.754	107.656	235.093	328.982	104.205	282.037	0.822298	0.00541386	125.997	133.283	214.864	243.73	129.64	229.297	0.292934	0.695263	79.3071	84.375	97.3029	103.095	81.8411	100.199	-0.373508	0.366714	308.09	435.143	270.351	303.389	371.617	286.87
orf19.2285	Protein of unknown function; transcription induced by benomyl treatment			1.43282	0.0411278	4.8606	10.3279	19.5741	21.0028	7.59427	20.2884	0.723967	0.238223	17.3223	22.8576	38.563	27.8984	20.09	33.2307	1.38929	0.18212	3.61428	8.33799	13.178	17.8544	5.97614	15.5162	0.635801	0.330384	25.6725	27.797	48.0883	35.1425	26.7347	41.6154
orf19.7472	Adhesin-like cell surface protein; putative GPI-anchor; null mutant germ tubes show decreased adhesion to plastic substrate; mutants are viable; Hap43-repressed gene	IFF4		1.43133	0.0151674	19.5818	8.86019	25.5853	52.3741	14.221	38.9797	0.704953	0.213408	18.8056	33.4834	43.1865	42.2129	26.1445	42.6997	0.829701	0.438764	15.8223	6.51504	14.059	26.3723	11.1687	20.2156	0.057176	0.978122	34.5209	68.1922	54.2674	52.6426	51.3565	53.455
orf19.2151	Protein required for wild-type mouse virulence and wild-type cycloheximide resistance; putative GTP-binding motif; similar to S. cerevisiae Yor165Wp; in gene cluster that encodes enzymes of GlcNAc catabolism; no human or murine homolog	NAG6	SEY1	1.41838	1.65e-07	372.566	461.675	858.476	1370.02	417.121	1114.25	0.703368	0.0247764	374.632	281.819	467.187	601.834	328.225	534.51	-0.366816	0.458554	293.237	361.855	290.26	217.21	327.546	253.735	-1.13565	0.000448144	1122.84	1814.97	587.809	749.188	1468.91	668.498
orf19.2618	Homoserine acetyltransferase; Hap43p-, Gcn4p-regulated; macrophage/pseudohyphal-repressed; not highly biofilm induced, in contrast to many sulfur amino acid metabolic genes; no human or murine homolog; virulence-group-correlated expression	MET2	MET2	1.41521	4.39e-08	257.969	166.443	543.392	592.758	212.206	568.075	1.73553	7.86e-08	138.256	71.2625	338.802	359.609	104.759	349.205	-1.04115	0.0539771	204.216	129.407	108.005	54.0542	166.812	81.0296	-0.775323	0.00332144	710.069	785.736	425.979	447.894	747.902	436.936
orf19.751	Ortholog of C. dubliniensis CD36 : Cd36_04660, Candida tropicalis MYA-3404 : CTRG_04484 and Candida albicans WO-1 : CAWG_00904			1.41094	0.000472433	27.2928	44.0465	85.8283	102.989	35.6696	94.4086	1.14402	0.00400445	38.8783	30.5541	73.1894	80.4525	34.7162	76.821	-0.0544321	1	21.06	35.0062	30.2964	23.3523	28.0331	26.8244	-0.37109	0.488916	112.567	136.119	92.1723	100.091	124.343	96.1319
orf19.321	Ortholog(s) have L-methionine transmembrane transporter activity and role in methionine import		MUP3	1.4076	0.000207852	32.6848	28.5323	74.5216	88.4956	30.6085	81.5086	0.899033	0.0334613	40.1397	32.9442	62.5172	73.9039	36.542	68.2106	0.227832	0.877925	25.8733	22.1861	31.2318	25.2365	24.0297	28.2341	-0.330853	0.571805	97.7545	116.95	78.8718	91.82	107.352	85.3459
orf19.2157	N-acetylglucosamine-6-phosphate (GlcNAcP) deacetylase; N-acetylglucosamine utilization; required for wild-type hyphal growth and virulence in mouse systemic infection; gene and protein are GlcNAc-induced; Spider biofilm induced	DAC1		1.40747	2.07e-05	58.7843	74.2169	147.461	204.603	66.5006	176.032	1.28322	0.000206747	47.583	43.7554	116.626	105.896	45.6692	111.261	-0.559548	0.429032	46.0189	58.4387	36.8744	33.699	52.2288	35.2867	-0.735501	0.0528905	193.532	270.326	146.408	132.13	231.929	139.269
orf19.6973	ATP-dependent LON protease family member; Hap43-repressed gene; regulated by Gcn2 and Gcn4; Spider biofilm induced			1.40351	9.28e-08	107.458	89.9492	263.896	260.067	98.7038	261.981	0.988997	0.000154805	150.329	149.15	310.542	283.989	149.74	297.265	0.573604	0.233767	84.9832	70.0947	116.231	115.243	77.539	115.737	0.109747	0.841644	344.67	344.937	390.107	354.023	344.804	372.065
orf19.434	Putative proteinase; transcript regulated by Nrg1, Mig1, and Tup1; Hogp-induced; stationary phase enriched protein; Hap43-repressed; rat catheter biofilm repressed	PRD1	PRD1	1.39986	2.4e-11	744.486	787.883	1902.77	2139.92	766.185	2021.35	1.35447	1.1e-08	541.537	568.51	1289.33	1549.42	555.023	1419.38	-0.487648	0.124359	586.757	616.818	418.592	439.486	601.787	429.039	-0.58406	0.0518609	2485.76	2837.19	1620.97	1929.86	2661.48	1775.42
orf19.1477	Protein of unknown function; possible ER protein; Hap43p-repressed; Spider biofilm induced		YGL010W	1.39289	4.51e-06	61.1101	75.8373	186.932	171.734	68.4737	179.333	0.991696	0.00433564	80.9132	94.3526	204.213	144.474	87.6329	174.344	0.336551	0.700969	47.8708	59.6845	62.3041	73.1518	53.7777	67.728	-0.112103	0.874444	243.943	228.015	255.916	180.704	235.979	218.31
orf19.2416.1	Microtubule-dependent localized protein; at Spitzenkorper and cytokinetic ring in hyphae; cell-cycle dependent localization to tip polarisome, bud neck in yeast and pseudohyphae; sumoylation target; rat catheter, Spider biofilm repressed	MLC1	MLC1	1.39102	4.77e-10	788.762	749.449	1759.5	2275.5	769.106	2017.5	1.34029	1.34e-07	496.737	638.404	1578.45	1296.1	567.571	1437.28	-0.461768	0.20791	621.907	586.476	383.515	493.969	604.191	438.742	-0.562772	0.0913306	2299.09	3016.43	1983.35	1615.22	2657.76	1799.28
orf19.2351	Putative nitrilase; regulated by Gcn2p and Gcn4p; protein present in exponential and stationary growth phase yeast cultures	NIT3	NIT3	1.36834	2.35e-07	133.004	96.8394	296.343	299.883	114.921	298.113	1.20801	0.00012557	133.622	166.937	423.603	271.028	150.279	347.316	0.358812	0.614377	105.372	75.2366	102.896	129.423	90.3043	116.16	0.148677	0.813943	387.134	397.647	531.33	338.643	392.39	434.987
orf19.4506	Putative homocitrate synthase; repressed by nitric oxide and by hypoxia; protein level decreases in stationary phase cultures; induced by ketoconazole, Spider biofilm induced; flow model biofilm repressed	LYS22		1.36519	6.98e-09	142.671	130.281	356.929	347.463	136.476	352.196	0.952241	0.00540327	374.354	245.683	720.94	478.982	310.019	599.961	1.15855	0.000764885	112.619	101.795	290.334	189.025	107.207	239.68	0.696829	0.035964	466.146	460.87	905.078	597.681	463.508	751.38
orf19.7654	Putative peptidyl-prolyl cis-trans isomerase; macrophage/pseudohyphal-repressed; heavy metal (cadmium) stress-induced; heterozygous null mutant displays sensitivity to virgineone; rat catheter biofilm induced	CPR6	CPR6	1.3648	1.05e-07	2641.39	2388.7	5103.3	7852.27	2515.04	6477.78	1.78019	1.85e-12	2098.7	2333.56	8797.03	6427.04	2216.13	7612.03	-0.206072	0.709952	2082.5	1869.4	1622.45	1803.82	1975.95	1713.14	0.158662	0.815894	6667.21	10410.7	11055.6	8007.73	8538.95	9531.65
orf19.85	Similar to glutathione peroxidase; induced in high iron; alkaline induced by Rim101; induced by alpha factor or interaction with macrophage; regulated by Efg1; caspofungin repressed; Spider biofilm induced	GPX2		1.35903	2.15e-10	1097.64	987.497	2917.55	2433.08	1042.57	2675.31	1.62828	2.98e-12	646.37	597.865	1786.38	2060.48	622.118	1923.43	-0.768604	0.00458368	865.533	772.665	499.933	461.89	819.099	480.912	-0.548268	0.0717302	3810.17	3227.03	2245.57	2566.65	3518.6	2406.11
orf19.1334	Protein of unknown function; repressed by alpha pheromone in SpiderM medium			1.35737	2.69e-05	70.6658	101.707	258.658	181.884	86.1865	220.271	0.628965	0.171727	79.1114	140.941	140.4	200.152	110.026	170.276	0.331049	0.76854	55.1672	80.2172	60.2475	109.912	67.6922	85.0797	-0.443163	0.329394	336.808	242.291	177.215	248.628	289.549	212.921
orf19.3820	Protein with DNA binding domain, an endonuclease domain; adjacent to CEN4, the centromere region of Chr 4; clade-associated gene expression			1.34687	0.297274	2.37791	3.08637	5.06821	8.89783	2.73214	6.98302	-1.07315	0.390928	8.52039	7.34033	4.09366	3.26574	7.93036	3.6797	1.48346	0.44834	1.82902	2.43557	6.62264	5.60277	2.13229	6.11271	-0.977647	0.468677	6.90096	11.5354	5.11658	4.13763	9.21818	4.6271
orf19.7579	Protein lacking an ortholog in S. cerevisiae; transposon mutation affects filamentous growth	FGR34		1.33675	1.19e-08	352.497	395.038	799.895	1086.98	373.767	943.438	0.814336	0.00632498	305.672	323.604	649.133	457.535	314.638	553.334	-0.269956	0.593213	277.629	309.459	236.209	250.212	293.544	243.211	-0.843045	0.00896838	1045.83	1440.26	814.985	570.831	1243.04	692.908
orf19.716	Protein of unknown function; Hap43-induced; regulated by Nrg1, Tup1; repressed by alpha pheromone in SpiderM medium; Spider biofilm induced; Bcr1-repressed in RPMI a/a biofilms			1.33182	0.0117955	22.2432	21.9658	75.2461	36.3797	22.1045	55.8129	-0.0470122	0.9552	152.488	128.805	112.733	159.526	140.646	136.13	2.63863	4.81e-12	17.5289	17.1704	118.196	99.2307	17.3496	108.713	1.21562	0.00964922	96.8395	49.6528	142.396	198.064	73.2462	170.23
orf19.7320	Probable lipase, part of a gene family whose members are differentially expressed during infection; lacks a signal sequence for secretion, unlike other family members; may have a role in nutrition or in creating an acidic microenvironment	LIP7		1.31293	0.12914	2.53256	8.64447	16.946	10.4679	5.58851	13.707	1.49641	0.00480912	13.3149	9.84899	34.2787	31.3944	11.5819	32.8366	1.04462	0.576202	1.76424	7.06805	10.4253	7.45276	4.41615	8.93901	1.18477	0.0360211	21.7427	14.3169	42.9967	39.2353	18.0298	41.116
orf19.2398	Protein of unknown function; Hap43-repressed; transcript increased in azole-resistant strain overexpressing CDR1 and CDR2; possibly regulated by Tac1; induced by Mnl1 in weak acid stress; flow model biofilm induced; Spider biofilm induced			1.3066	0.0046759	26.7778	20.8906	70.9585	47.6884	23.8342	59.3235	0.498668	0.397114	35.6719	43.4533	43.4995	68.3941	39.5626	55.9468	0.697559	0.438764	21.2835	16.1317	27.3472	33.7893	18.7076	30.5683	-0.156474	0.874654	91.8766	64.0953	55.3584	84.54	77.9859	69.9492
orf19.1946	Similar to an aldose 1-epimerase-related protein; antigenic during murine systemic infection; protein present in exponential and stationary phase yeast cultures; Hap43-induced; Spider biofilm repressed		YMR099C	1.30623	1.76e-10	734.996	725.756	1772.19	1840.52	730.376	1806.35	1.14401	1.73e-06	764.203	893.189	1885.34	1777.64	828.696	1831.49	0.158942	0.801663	579.433	568.023	590.514	690.68	573.728	640.597	-0.052896	0.931664	2314.92	2440.47	2369.42	2214.79	2377.7	2292.1
orf19.3448	Protein of unknown function; ketoconazole-repressed			1.29988	0.116421	9.42008	10.8355	41.5351	8.80155	10.1278	25.1683	0.961545	0.165146	7.68712	16.6229	27.0716	20.5163	12.155	23.7939	0.245825	0.956499	7.35688	8.53072	5.58551	13.2186	7.9438	9.40203	-0.138244	0.946618	52.4156	13.2147	33.7644	25.8397	32.8152	29.8021
orf19.4995	Ortholog of C. dubliniensis CD36 : Cd36_12580			1.29971	0.0562709	9.23858	5.17299	21.4645	14.8159	7.20578	18.1402	1.16814	0.206936	2.64546	7.08199	10.5346	11.6209	4.86372	11.0778	-0.591391	0.8584	7.4349	3.85554	1.84298	5.67589	5.64522	3.75944	-0.776204	0.338891	27.6671	20.0689	13.3184	14.4445	23.868	13.8815
orf19.699	Protein of unknown function; flow model, rat catheter, Spider biofilm induced			1.29753	0.0286401	11.9287	19.5715	51.5748	25.7689	15.7501	38.6719	0.50358	0.533839	22.8356	12.4876	18.3436	31.8508	17.6616	25.0972	0.153145	0.998057	9.1303	15.63	18.0479	9.26485	12.3802	13.6564	-0.691708	0.344497	66.2135	35.3111	23.6033	39.1468	50.7623	31.3751
orf19.7456	Protein of unknown function; flow model biofilm repressed			1.29616	3.06e-05	62.4828	92.2788	192.875	185.581	77.3808	189.228	0.582725	0.378788	32.781	80.1463	69.5975	99.8392	56.4637	84.7184	-0.476082	0.69287	48.7045	72.8557	24.3168	63.1081	60.7801	43.7125	-1.23222	0.000171766	251.839	246.237	88.1208	123.765	249.038	105.943
orf19.6816	Putative xylose and arabinose reductase; flow model biofilm induced; Spider biofilm repressed		YJR096W	1.2923	0.0316191	10.6001	12.3644	32.0532	24.2008	11.4822	28.127	1.33348	0.00360922	22.9789	16.0111	51.4041	47.1192	19.495	49.2617	0.7399	0.585561	8.27544	9.74175	18.0132	12.1082	9.0086	15.0607	0.735251	0.164803	41.4931	32.5254	64.4975	58.8473	37.0093	61.6724
orf19.3512	Putative cell wall associated protein; gene only found in C. albicans and C. dubliniensis; highly upregulated during chlamydospore development in both species; localized to chlamydospore cell wall	CSP1		1.29214	0.00214309	25.9458	33.7841	61.4359	84.4463	29.865	72.9411	0.534284	0.412222	18.7126	29.9513	41.0207	29.5435	24.3319	35.2821	-0.310692	0.857782	20.214	26.6998	14.0818	23.53	23.4569	18.8059	-1.11897	0.0135302	80.9541	111.243	51.1583	37.2088	96.0984	44.1836
orf19.5877	Putative alcohol acetyltransferase; caspofungin repressed; expression depends on Tac1p	ATF1		1.29211	5.08e-09	327.471	282.365	695.225	800.311	304.918	747.768	1.19308	2.65e-05	306.554	274.22	784.413	543.657	290.387	664.035	-0.0957178	0.92283	258.453	220.682	237.245	211.692	239.568	224.468	-0.243777	0.609395	908.569	1060.75	984.957	678.169	984.661	831.563
orf19.5312	Putative transcription coactivator; predicted role in sulfur amino acid metabolism; required for yeast cell adherence to silicone substrate; Spider biofilm induced	MET4	MET4	1.29196	0.012847	28.767	10.9102	45.8879	52.9723	19.8386	49.4301	1.70295	0.00104262	8.86905	16.6749	46.6525	37.0583	12.772	41.8554	-0.66623	0.720518	23.282	7.92282	6.53979	13.2036	15.6024	9.87171	-0.31249	0.669702	60.2306	69.9832	58.3355	46.4858	65.1069	52.4107
orf19.6318	Ortholog(s) have endoplasmic reticulum, mitochondrion localization		YJR085C	1.29148	3.79e-09	471.448	413.666	977.095	1191.42	442.557	1084.26	1.12876	3.12e-06	458.424	480.015	1064.13	988.145	469.219	1026.14	0.0595628	0.956499	371.93	323.479	354.336	371.082	347.705	362.709	-0.153124	0.768401	1276.94	1579.15	1337.27	1231.26	1428.04	1284.26
orf19.6950	Putative vacuolar membrane transporter for cationic amino acids; Spider biofilm induced		YDR352W	1.29092	0.00582924	17.6372	20.133	46.0972	46.2261	18.8851	46.1616	-0.179654	0.88418	22.011	21.845	12.613	26.0928	21.928	19.3529	0.195535	0.951642	13.8054	15.8438	17.0064	16.8592	14.8246	16.9328	-1.3259	0.00936566	60.241	61.3238	16.4398	31.9143	60.7824	24.177
orf19.7323	Corticosteroid binding protein; transcription induced at late log-phase or upon adherence to polystyrene; not induced by corticosterone; contains a possible NAD/FAD binding region; regulated by Nrg1, Tup1; Spider biofilm induced	CBP1		1.28592	1.4e-09	573.343	524.471	1298.8	1379.58	548.907	1339.19	0.899372	0.000440567	647.424	554.375	1075.25	1166.52	600.9	1120.89	0.106455	0.895798	452.169	410.298	500.924	428.108	431.233	464.516	-0.330103	0.353943	1696.68	1829.17	1351.64	1453.1	1762.93	1402.37
orf19.1723	Ortholog(s) have role in response to purine-containing compound and cytoplasm, nucleus localization		YJL055W	1.28481	4.24e-05	67.9107	68.8063	185.75	147.534	68.3585	166.642	0.84686	0.00612124	112.512	116.349	192.042	219.716	114.431	205.879	0.719284	0.126621	53.5041	53.8675	86.9188	89.9645	53.6858	88.4416	0.232994	0.640475	241.983	196.345	241.682	273.458	219.164	257.57
orf19.2244	Similar to oxidoreductases and to S. cerevisiae Yjr096wp; Sfu1 repressed; induced by benomyl treatment, Ssr1; Hap43-repressed; flow model biofilm repressed			1.28442	7.33e-08	145.038	134.888	323.33	359.406	139.963	341.368	1.99011	1.39e-13	84.2923	81.2968	358.77	299.586	82.7945	329.178	-0.780855	0.0740618	114.453	105.435	65.2129	62.7585	109.944	63.9857	-0.125312	0.815894	422.676	476.254	450.499	373.658	449.465	412.079
orf19.5662	Vesicle transport protein; acts in endosomal transport; roles in metal ion resistance, virulence, adhesion, hyphal growth, chlamydospore formation; similar to S. cerevisiae Pep7p	PEP7	PEP7	1.28435	9.51e-05	79.8826	100.697	170.606	268.571	90.2899	219.588	0.902398	0.00760227	78.5671	97.8897	181.159	148.822	88.2284	164.99	-0.0524081	0.986678	62.6128	79.207	60.3889	75.9937	70.9099	68.1913	-0.486559	0.279851	224.134	354.697	227.278	185.826	289.416	206.552
orf19.2699	Ortholog of S. cerevisiae Abp1; actin-binding protein of the cortical actin cytoskeleton; caspofungin induced; protein only detected in stationary phase yeast-form cultures; Spider biofilm repressed	ABP1	ABP1	1.28347	2.53e-10	1049.79	1013.65	2467.05	2556.6	1031.72	2511.82	1.16542	9.42e-07	871.242	805.182	1754.62	2005.79	838.212	1880.21	-0.322979	0.440042	827.644	793.303	673.81	622.118	810.474	647.964	-0.491253	0.10886	3222.52	3390.01	2205.63	2498.54	3306.27	2352.09
orf19.1381	Ortholog of S. cerevisiae/S. pombe Lsb5; predicted role in actin cortical patch localization, actin filament organization, endocytosis; flow model biofilm induced; Spider biofilm repressed		LSB5	1.28274	0.000235143	63.2539	65.593	124.619	188.913	64.4234	156.766	0.690003	0.0573888	112.372	106.784	206.65	146.965	109.578	176.808	0.742774	0.118042	49.8026	51.3863	86.9552	82.4269	50.5944	84.691	0.0996638	0.9061	163.897	249.276	258.989	183.799	206.586	221.394
orf19.4515	Predicted protein with similarity to cell wall proteins; possibly an essential gene, disruptants not obtained by UAU1 method			1.28171	0.0261464	10.6786	15.1939	26.0562	36.5674	12.9362	31.3118	0.559632	0.390412	14.9942	23.9432	28.4847	28.9926	19.4687	28.7387	0.573497	0.712288	8.2418	12.077	11.2601	18.8284	10.1594	15.0443	-0.197578	0.840538	34.5444	47.9774	35.8414	36.123	41.2609	35.9822
orf19.2158	Putative MFS transporter; similar to Nag4; required for wild-type mouse virulence and cycloheximide resistance; in gene cluster that includes genes encoding enzymes of GlcNAc catabolism; Spider biofilm repressed	NAG3		1.27952	5.41e-06	86.6766	90.5646	237.13	193.092	88.6206	215.111	1.32301	0.00519705	196.29	71.7151	264.882	406.598	134.003	335.74	0.574293	0.560836	68.2494	70.9529	153.531	53.9111	69.6011	103.721	0.568913	0.135636	309.138	256.715	333.902	505.575	282.927	419.738
orf19.691	Surface protein similar to glycerol 3-P dehydrogenase; binds host Factor H, FHL-1, plasminogen; regulated by Ssn6, Nrg1, Efg1; induced by cell wall regeneration, macrophage/pseudohyphal growth, core stress response; Spider biofilm induced	GPD2		1.27692	7.83e-08	5554.3	4566.2	14052.3	10474.4	5060.25	12263.3	1.66073	8.31e-10	3406.08	3275.87	8395.64	12731.7	3340.97	10563.6	-0.622668	0.040146	4379.06	3573.51	2633.67	2531.78	3976.29	2582.72	-0.287762	0.571341	18353.5	13890.4	10553	15860.3	16122	13206.6
orf19.3877	Ortholog of C. dubliniensis CD36 : Cd36_73360 and Candida albicans WO-1 : CAWG_01936			1.27489	0.00292456	37.1591	24.4931	62.9256	87.3647	30.8261	75.1452	0.787334	0.106602	28.1925	30.2633	53.9021	47.0711	29.2279	50.4866	-0.109695	0.990931	29.6545	18.7611	21.7139	23.4384	24.2078	22.5761	-0.646634	0.199806	82.9282	115.079	67.5621	58.8565	99.0037	63.2093
orf19.656	Putative diacylglycerol pyrophosphate phosphatase of diacylglycerol production for phospholipid biosynthesis; downregulation correlates with clinical development of fluconazole resistance	DPP1		1.27302	6.66e-05	89.7316	63.8969	163.501	209.459	76.8142	186.48	1.36012	0.000194983	54.6461	40.3597	106.346	137.855	47.5029	122.1	-0.719233	0.280507	71.2183	49.4886	42.6122	30.8156	60.3534	36.7139	-0.685463	0.0665933	214.28	277.005	134.187	171.257	245.642	152.722
orf19.2756	Ortholog(s) have HDEL sequence binding activity, role in ER to Golgi vesicle-mediated transport, protein retention in ER lumen and Golgi apparatus, integral to endoplasmic reticulum membrane localization		ERD2	1.26782	0.00200192	57.7372	81.5729	219.959	115.543	69.6551	167.751	1.20677	0.00210575	37.3363	66.0091	125.599	113.341	51.6727	119.47	-0.450002	0.667521	45.0421	64.3805	28.1808	51.7381	54.7113	39.9594	-0.557973	0.27841	285.482	155.014	157.67	141.421	220.248	149.545
orf19.4591	Major carnitine acetyl transferase; intracellular acetyl-CoA transport; localized in peroxisomes and mitochondria; induced in macrophages; Hog1-repressed; stationary phase enriched; farnesol-upregulated in biofilm; Spider biofilm induced	CAT2	CAT2	1.26512	2.56e-07	179.882	140.435	375.625	396.835	160.158	386.23	0.697702	0.0105441	343.347	327.444	518.79	569.255	335.396	544.022	1.03764	0.000455855	142.251	109.438	265.56	252.959	125.845	259.259	0.420641	0.194632	490.826	526.059	652.281	708.99	508.442	680.636
orf19.5826	Predicted amino acid transmembrane transporter; rat catheter biofilm repressed			1.26317	0.215554	4.59728	1.8984	10.0215	6.25625	3.24784	8.13888	0.328115	0.790007	6.35295	11.9018	15.8034	7.16493	9.12739	11.4842	1.39182	0.432143	3.72637	1.35	4.66737	9.43299	2.53819	7.05018	0.421169	0.74389	12.8486	8.58601	19.4106	9.34605	10.7173	14.3783
orf19.4082	Immunogenic stress-associated protein; filamentation regulated; induced by benomyl/caspofungin/ketoconazole or in azole-resistant strain; Hog1, farnesol, alkaline repressed; stationary phase enriched; Spider, flow model biofilm induced	DDR48	DDR48	1.26231	2.07e-06	572.995	834.372	1412.27	1961.4	703.683	1686.83	0.793252	0.0279811	1288.23	2406.38	2935.08	3467.98	1847.31	3201.53	1.37019	0.00027633	450.879	653.985	994.706	1861.35	552.432	1428.03	0.849307	0.00470668	1845.78	2599.65	3689.35	4320.08	2222.71	4004.72
orf19.3885	Has domain(s) with predicted N-acetyltransferase activity; highly induced during chlamydospore formation in both C. albicans and C. dubliniensis			1.26187	0.10958	5.92117	7.65921	18.3242	14.212	6.79019	16.2681	-0.0919225	0.964623	7.61211	14.2872	10.602	9.90113	10.9496	10.2516	0.6686	0.791981	4.5835	6.06372	5.60334	11.3186	5.32361	8.46098	-0.731309	0.404872	23.7109	19.1288	13.3093	12.3927	21.4198	12.851
orf19.3940.1	Metallothionein; involved in copper resistance; copper induced; Spider biofilm induced; flow model biofilm repressed	CUP1		1.25498	0.101773	1463.16	1586.85	792.82	6489.19	1525	3641	0.272493	0.500213	1834.31	1705.95	2617.71	1658.53	1770.13	2138.12	0.19238	0.725546	1153.24	1242.24	1418.45	1318.32	1197.74	1368.39	-0.847466	0.468677	1039.78	8598.38	3288.83	2067.33	4819.08	2678.08
orf19.1290	Putative xylulokinase; Hap43-repressed; induced by prostaglandins; rat catheter biofilm repressed	XKS1	XKS1	1.25466	0.0010321	66.6858	64.3008	200.124	112.816	65.4933	156.47	1.59816	0.000121826	80.8039	34.8719	161.043	189.933	57.8379	175.488	-0.200141	0.909858	52.6054	50.2666	63.5878	25.9571	51.436	44.7724	0.0955073	0.913205	259.797	151.204	202.777	236.297	205.5	219.537
orf19.856	Putative thiol-specific monooxygenase; mutant is viable; flow model biofilm induced	IFK2		1.25274	0.000852642	36.5505	49.165	92.6287	110.943	42.8578	101.786	1.17084	0.00439646	48.8363	46.151	131.825	82.2503	47.4937	107.038	0.131063	0.955299	28.4869	38.8421	37.8116	35.5817	33.6645	36.6967	-0.000183114	1	121.455	146.66	164.768	103.319	134.057	134.044
orf19.2848	Predicted regulatory subunit of the Atg1 signaling complex; required for vesicle formation during autophagy and the cytoplasm-to-vacuole targeting (Cvt) pathway; Spider biofilm induced		ATG13	1.25268	8.24e-07	164.565	118.853	341.01	337.394	141.709	339.202	1.24244	1.34e-05	115.795	94.8842	245.983	252.69	105.339	249.336	-0.454617	0.494175	130.302	92.4216	89.8534	72.9875	111.362	81.4204	-0.516727	0.0750345	445.405	447.462	309.241	314.771	446.434	312.006
orf19.1862	Possible stress protein; increased transcription associated with CDR1 and CDR2 overexpression or fluphenazine treatment; regulated by Sfu1, Nrg1, Tup1; stationary phase enriched protein; Spider biofilm induced		RTC3	1.25129	2.68e-07	208.788	276.849	541.029	612.38	242.819	576.705	1.42489	6.62e-07	165.762	251.415	605.609	514.987	208.588	560.298	-0.239659	0.767472	164.032	217.305	127.368	195.138	190.668	161.253	-0.114629	0.832297	707.102	811.622	760.76	641.986	759.362	701.373
orf19.3573	Ortholog(s) have ATPase activity, protein heterodimerization activity, role in fatty acid metabolic process, protein import into peroxisome matrix, receptor recycling, replicative cell aging and cytosol, nucleus, peroxisome localization	PEX6	PEX6	1.24835	1.64e-06	145.941	112.285	333.076	282.776	129.113	307.926	0.480413	0.133704	301.406	236.871	364.877	386.114	269.138	375.495	1.03126	0.00286289	115.494	87.4039	233.534	182.57	101.449	208.052	0.214088	0.609395	434.559	375.541	458.745	480.92	405.05	469.833
orf19.577	Predicted protein tyrosine phosphatase; rat catheter biofilm induced		YDL057W	1.24262	5.24e-07	141.429	122.696	329.139	297.398	132.062	313.269	0.742635	0.0161296	251.082	175.225	332.151	381.275	213.154	356.713	0.66506	0.154313	111.728	95.7653	194.846	134.725	103.747	164.786	0.114621	0.831104	429.614	394.728	417.805	474.703	412.171	446.254
orf19.6190	Essential GDP-mannose pyrophosphorylase; makes GDP-mannose for protein glycosylation; functional in S. cerevisiae psa1; on yeast-form, not hyphal cell surface; alkaline induced; induced on adherence to polystyrene; Spider biofilm repressed	SRB1	PSA1	1.24023	2.43e-07	11224.7	8485.76	20860.3	25705.9	9855.21	23283.1	0.975365	3.82e-05	8898.49	8731.4	18087.5	16575.4	8814.94	17331.5	-0.184828	0.777481	8849.37	6641.17	6880.38	6748.35	7745.27	6814.36	-0.499549	0.142362	27247.8	34085.9	22732.8	20650.2	30666.9	21691.5
orf19.6349	Protein containing a BAR domain, which is found in proteins involved in membrane curvature; null mutant does not display the endocytic, hyphal growth, virulence, or cell wall defects exhibited by mutants in related genes RVS161 and RVS167	RVS162		1.23769	0.0209604	10.8525	22.2957	37.7124	39.7999	16.5741	38.7562	0.45016	0.507392	23.3093	25.4084	26.5267	40.0899	24.3589	33.3083	0.544341	0.702019	8.16739	17.9242	17.9328	19.6918	13.0458	18.8123	-0.292718	0.727774	49.3741	52.7115	33.8376	49.4763	51.0428	41.657
orf19.5587	Protein of unknown function; transcript is upregulated in clinical isolates from HIV+ patients with oral candidiasis		YLR224W	1.23604	0.0239191	16.2087	10.04	29.314	33.3913	13.1243	31.3527	0.260145	0.732649	33.2925	43.386	59.267	32.5985	38.3393	45.9328	1.49682	0.0256295	12.9942	7.59604	25.4412	33.8094	10.2951	29.6253	0.476367	0.523925	38.5066	44.102	73.6423	41.387	41.3043	57.5147
orf19.3029	Predicted 3-hydroxyisobutyryl-CoA hydrolase; mitochondrially localized; Spider biofilm induced		EHD3	1.23015	6.7e-06	87.9485	99.5928	208.426	230.756	93.7707	219.591	1.20073	3.17e-05	94.5166	120.862	246.831	248.517	107.689	247.674	0.178739	0.859496	69.1273	78.1604	72.6571	93.8171	73.6439	83.2371	0.100082	0.863447	272.563	305.696	310.26	309.616	289.13	309.938
orf19.3811	Putative Cis-golgi GTPase-activating protein; transcript regulated by Nrg1, Mig1, and Tup1	GYP1	GYP1	1.22937	4.01e-07	139.506	161.942	328.544	376.84	150.724	352.692	0.8555	0.00451662	116.395	136.746	242.969	215.188	126.571	229.079	-0.272447	0.705584	109.698	127.044	89.6975	105.96	118.371	97.8289	-0.695536	0.0140007	429.586	499.263	305.112	268.371	464.424	286.742
orf19.7500	Putative peroxisomal, half-size adrenoleukodystrophy protein (ALD or ALDp) subfamily ABC family transporter	PXA1	PXA1	1.21533	1.39e-07	198.776	174.307	444.697	423.268	186.542	433.982	0.121826	0.780801	340.476	263.577	325.017	332.211	302.026	328.614	0.669475	0.0760444	156.939	136.162	263.784	203.173	146.551	233.478	-0.473729	0.115947	580.71	561.469	408.563	413.848	571.089	411.206
orf19.6703	Ortholog of C. dubliniensis CD36 : Cd36_73260 and Candida albicans WO-1 : CAWG_05699			1.21168	0.00395678	26.9601	28.0981	56.3003	71.2451	27.5291	63.7727	0.15164	0.824416	53.7832	53.3701	68.7888	50.1936	53.5767	59.4912	0.935422	0.139274	21.2044	22.0205	41.5769	41.2203	21.6125	41.3986	-0.17335	0.839324	74.0485	93.9676	85.9637	63.0215	84.0081	74.4926
orf19.5245	Protein with a predicted BUL1 N-terminal and C-terminal domains; Bul1 binds the ubiquitin ligase Rsp5 in S. cerevisiae; Hap43-repressed gene; rat catheter biofilm induced	BUL4		1.20649	1.25e-05	95.8348	84.9981	210.974	207.312	90.4165	209.143	0.779547	0.0251445	73.6721	91.8344	140.071	144.168	82.7532	142.12	-0.152793	0.909858	75.7211	66.3221	56.6109	71.3065	71.0216	63.9587	-0.629837	0.0513409	275.539	274.99	176.126	179.573	275.264	177.85
orf19.4792	Protein with a regulator of G-protein signaling domain; Plc1-regulated; Spider biofilm induced; rat catheter biofilm repressed			1.20612	0.000117382	513.227	369.413	1311.94	725.946	441.32	1018.94	1.40552	3.42e-05	335.364	232.247	553.888	950.265	283.806	752.076	-0.661955	0.109271	405.304	288.41	260.063	178.75	346.857	219.407	-0.509401	0.338324	1711.58	964.646	697.434	1182.55	1338.11	939.993
orf19.3419	Malic enzyme, mitochondrial; transcription regulated by Mig1, Tup1; colony morphology-related gene regulation by Ssn6; Hap43-repressed; Spider biofilm repressed	MAE1	MAE1	1.19651	0.000280226	522.357	329.431	1255.21	698.504	425.894	976.858	0.136418	0.76027	961.291	746.129	809.311	1067.45	853.71	938.381	0.976663	0.00383807	412.789	256.848	743.844	576.09	334.819	659.967	-0.128473	0.863447	1637.51	928.238	1017.88	1329.19	1282.87	1173.53
orf19.5426	Putative patatin-like phospholipase; macrophage-regulated gene; fungal-specific (no human or murine homolog)		TGL4	1.19603	0.00134349	40.8457	34.8925	81.3949	92.7495	37.8691	87.0722	0.343256	0.487004	100.932	72.0198	101.617	117.814	86.476	109.716	1.16177	0.023373	32.3461	27.1233	78.5637	55.1327	29.7347	66.8482	0.259062	0.673982	106.646	122.687	128.022	146.518	114.667	137.27
orf19.4171	Has domain(s) with predicted ATP binding activity			1.19125	2.16e-05	157.726	129.234	268.27	388.35	143.48	328.31	0.520203	0.11382	254.771	180.056	301.313	322.342	217.414	311.828	0.573363	0.248357	124.684	100.771	197.675	138.479	112.728	168.077	-0.149239	0.798973	351.54	513.729	378.879	401.45	432.635	390.164
orf19.6086	Putative 2-isopropylmalate synthase; regulated by Nrg1, Mig1, Tup1, Gcn4; induced by human whole blood or PMNs; macrophage/pseudohyphal-repressed after 16h; Spider biofilm repressed	LEU4	LEU4	1.19091	4.07e-07	223.239	182.493	440.526	488.025	202.866	464.276	1.21885	3.42e-05	333.075	249.088	791.697	563.579	291.081	677.638	0.494632	0.274189	176.366	142.425	258.132	191.91	159.396	225.021	0.473068	0.185358	575.754	646.808	994.179	702.931	611.281	848.555
orf19.548	Septin, required for wild-type cell, hyphal, or chlamydospore morphology; role in virulence and kidney tissue invasion in mouse infection; forms ring at sites of cell division and filaments in mature chlamydospore; Spider biofilm repressed	CDC10	CDC10	1.18901	2.84e-08	1446.5	1360.99	2895.34	3506.58	1403.74	3200.96	0.567291	0.0501647	1277.78	1693.06	2317.22	2084.9	1485.42	2201.06	0.058159	0.957228	1140.44	1065.11	987.329	1309.2	1102.78	1148.27	-0.613794	0.0409881	3782.47	4649.11	2912.1	2597.69	4215.79	2754.9
orf19.2957	Protein required for transfer of mannosylphosphate; induced by alpha pheromone in SpiderM medium			1.18822	0.0377365	13.8843	8.42153	22.3896	29.2008	11.1529	25.7952	-0.200235	0.801527	20.0216	34.7044	27.0716	20.5163	27.363	23.7939	1.24642	0.168087	11.1415	6.35068	15.0052	27.3069	8.74608	21.1561	-0.189588	0.878694	29.6122	38.3748	33.7644	25.8397	33.9935	29.8021
orf19.4755	Subtilisin-like protease (proprotein convertase); processes aspartyl proteinase Sap2; required for hyphal growth and wild-type virulence in mice; functional homolog of S. cerevisiae Kex2, which processes alpha-factor; Tup1-repressed	KEX2	KEX2	1.18798	5.61e-07	1010.6	1355.6	2422.75	2965.39	1183.1	2694.07	0.497324	0.085647	1057.5	1221.76	1478.38	1739.09	1139.63	1608.74	-0.0756214	0.937319	796.004	1061.77	817.314	944.604	928.889	880.959	-0.818236	0.00329206	3165.22	3931.45	1858.52	2166.21	3548.34	2012.36
orf19.1365	Putative monooxygenase; mutation confers hypersensitivity to toxic ergosterol analog; constitutive expression independent of MTL or white-opaque status			1.18791	0.0522425	11.6082	8.22436	20.9922	24.7263	9.91628	22.8592	-0.191799	0.904955	7.57248	13.1203	7.17658	10.8936	10.3464	9.03511	0.0277722	1	9.26802	6.27667	5.61275	10.3684	7.77235	7.99058	-1.40382	0.0299577	27.6428	32.6047	9.23625	13.3926	30.1238	11.3144
orf19.550	Pyridoxamine-phosphate oxidase; transcript regulated by yeast-hypha switch and by Nrg1, Mig1, Tup1; Hap43, caspofungin repressed; present in exponential and stationary phase yeast cultures	PDX3	PDX3	1.18668	2.72e-07	154.578	162.439	360.642	360.546	158.509	360.594	1.05655	2.97e-05	235.756	219.583	469.225	478.005	227.67	473.615	0.499756	0.249505	121.755	127.236	182.413	169.552	124.496	175.983	0.320343	0.357811	471.081	478.128	589.803	595.488	474.604	592.646
orf19.4239	Planktonic growth-induced gene			1.18474	0.000609906	60.9503	65.4632	119.492	167.744	63.2067	143.618	0.265888	0.611668	57.6262	65.3217	75.8172	71.9969	61.4739	73.9071	-0.0613607	0.991937	47.9409	51.3364	44.3671	50.6427	49.6386	47.5049	-1.03163	0.00618317	156.992	221.459	95.2197	89.8039	189.225	92.5118
orf19.5282	Protein of unknown function; Hap43-repressed gene; mRNA binds to She3; repressed in hyphae; Efg1 and Efh1 regulated; 5'-UTR intron; induced by Mnl1 under weak acid stress; rat catheter biofilm induced			1.1843	0.000138138	86.2421	62.2667	171.67	167.554	74.2544	169.612	0.287752	0.590838	64.1296	95.222	104.471	90.0969	79.6758	97.2842	0.0747252	0.986108	68.4407	48.2387	48.9912	74.194	58.3397	61.5926	-0.873521	0.00964922	224.184	222.288	131.04	112.533	223.236	121.786
orf19.1616	Protein of unknown function; repressed by a1/alpha2 in white-phase cells, a-specific, alpha factor-induced; Hap43-repressed; flow model biofilm induced; Tn mutation affects filamentous growth;	FGR23		1.18254	0.0024386	33.8651	30.0632	74.1435	71.4377	31.9641	72.7906	1.32912	0.00838656	20.4763	12.4195	41.5376	41.4025	16.4479	41.4701	-0.977426	0.23516	26.7917	23.3978	16.1371	9.28455	25.0947	12.7108	-0.882618	0.0327296	96.7853	94.8489	52.2221	51.607	95.8171	51.9146
orf19.347	Protein of unknown function; flow model biofilm induced; Spider biofilm induced; induced during the mating process; Hap43-repressed	RSN1		1.18085	0.0243118	16.2537	11.4698	32.5506	30.9804	13.8618	31.7655	0.706097	0.14995	29.9085	51.5631	63.4195	69.6771	40.7358	66.5483	1.514	0.0342672	12.9747	8.77029	22.5361	40.4614	10.8725	31.4987	0.991238	0.0188065	42.4676	41.191	79.884	86.676	41.8293	83.28
orf19.1589.1	Has domain(s) with predicted catalytic activity, pyridoxal phosphate binding activity and role in biosynthetic process			1.17833	0.10863	4.8606	10.3279	19.0792	14.9353	7.59427	17.0073	1.42199	0.0144456	9.83911	10.8858	28.5343	27.2899	10.3624	27.9121	0.442863	0.907205	3.61428	8.33799	7.5447	8.43985	5.97614	7.99228	0.63979	0.361832	24.6984	20.0872	35.8347	34.0677	22.3928	34.9512
orf19.7328	Protein with a Staphylococcal nuclease domain; transcript regulated by Mig1 and Tup1; flow model and Spider biofilm repressed			1.1777	2.28e-08	1521.59	1577.75	3775.65	3235.23	1549.67	3505.44	1.04119	6.34e-05	1113.69	1269.07	2086.72	2817.09	1191.38	2451.91	-0.402196	0.265007	1199.41	1235.01	860.791	981.139	1217.21	920.965	-0.588585	0.0698575	4931.09	4290.61	2623.45	3508.85	4610.85	3066.15
orf19.4980	Putative hsp70 chaperone; role in entry into host cells; heat-shock, amphotericin B, cadmium, ketoconazole-induced; surface localized in yeast and hyphae; antigenic in host; farnesol-downregulated in biofilm; Spider biofilm induced	HSP70	SSA4	1.17702	2.99e-06	3900.14	4765.38	8109.78	11482.3	4332.76	9796.02	1.28098	1.75e-06	5717.33	5888.33	16848.2	11354.3	5802.83	14101.2	0.399061	0.291232	3074.09	3730.41	4420.57	4551.09	3402.25	4485.83	0.452107	0.314691	10593.9	15224.5	21174.3	14146.3	12909.2	17660.3
orf19.6899	Putative oxidoreductase; mutation confers hypersensitivity to toxic ergosterol analog; rat catheter and Spider biofilm induced			1.1769	0.00497016	39.5262	27.5437	88.2663	64.3866	33.5349	76.3265	1.40569	0.00197234	39.6582	18.7828	73.1628	82.1349	29.2205	77.6489	-0.22311	0.928555	31.4884	21.1808	31.3505	13.8798	26.3346	22.6152	-0.0464932	0.967875	114.587	86.146	92.1758	102.151	100.366	97.1633
orf19.2591	Ortholog(s) have adenosylmethionine-8-amino-7-oxononanoate transaminase activity and role in biotin biosynthetic process		BIO3	1.17602	0.264197	3.55941	4.60876	10.7278	7.74883	4.08408	9.23832	1.58448	0.0341924	8.35603	3.83442	13.5231	23.4977	6.09522	18.5104	0.55468	0.912153	2.74701	3.64428	6.6616	2.75539	3.19564	4.70849	0.920488	0.248696	13.8335	10.5102	17.4507	28.8394	12.1718	23.145
orf19.4246	Protein with similarity to S. cerevisiae Ykr070w; Tn mutation affects filamentation; Hog1-repressed; colony morphology-related gene regulation by Ssn6p; induced during cell wall regeneration; possibly essential			1.17563	1.89e-08	1105.8	978.217	2261.27	2448.35	1042.01	2354.81	0.987265	0.000484776	706.832	486.901	1237.7	1128.94	596.866	1183.32	-0.827423	0.00911164	872.006	765.36	547.356	375.501	818.683	461.429	-1.06565	1.3e-05	2953.89	3246.31	1555.37	1406.71	3100.1	1481.04
orf19.3734	Member of the voltage chloride channel family; Hap43p-repressed gene	GEF2		1.17387	6.39e-05	111.03	97.5736	275.266	196.362	104.302	235.814	0.23273	0.618413	192.895	171.169	171.265	256.581	182.032	213.923	0.776697	0.0517192	87.7246	76.1403	149.361	132.047	81.9325	140.704	-0.212726	0.731121	358.534	261.458	216.137	318.789	309.996	267.463
orf19.4549	Protein lacking an ortholog in S. cerevisiae; member of a family of related proteins; transposon mutation affects filamentous growth; macrophage-induced gene; Hap43p-repressed gene	FGR38		1.17349	1.92e-06	196.655	198.605	384.142	507.336	197.63	445.739	0.808078	0.00314566	183.135	163.878	319.529	288.109	173.507	303.819	-0.210693	0.777481	154.996	155.467	141.796	126.43	155.231	134.113	-0.626808	0.0448999	502.652	671.793	401.367	359.187	587.222	380.277
orf19.4590	Transcriptional repressor; regulator of filamentation, response to DNA damage, adhesion, virulence in murine mucosal, systemic infections; RFX domain; regulated by Nrg1, UV-induced; partially complements S. cerevisiae rfx1 mutant defects	RFX2		1.17196	1.92e-07	258.806	281.081	572.807	642.704	269.943	607.755	0.637597	0.0368417	233.747	272.505	346.641	441.092	253.126	393.867	-0.114565	0.895798	203.844	220.183	180.407	210.915	212.013	195.661	-0.699878	0.0160412	748.582	851.862	436.259	548.977	800.222	492.618
orf19.5823	Putative small tetratricopeptide repeat (TPR)-containing protein; protein abundance is affected by URA3 expression in the CAI-4 strain background; Mig1-regulated	SGT2	SGT2	1.16958	2.84e-08	2430.8	2291.48	5054.27	5569.25	2361.14	5311.76	0.97902	5.8e-05	2232.5	1875.89	4052.36	4045.91	2054.2	4049.13	-0.224233	0.678236	1916.39	1793.41	1726.57	1449.43	1854.9	1588	-0.464897	0.145567	6602.07	7384.64	5093.16	5040.5	6993.36	5066.83
orf19.1702	Similar to but not orthologous to S. cerevisae Arf3; transcript filament induced; Tup1 regulated; rat catheter biofilm repressed (see Locus History Note for Assembly 19 correction)	ARF3		1.16772	1.69e-07	365.37	409.115	780.496	958.038	387.243	869.267	0.413694	0.20664	422.201	548.674	676.362	616.994	485.437	646.678	0.304117	0.548853	287.778	320.476	325.867	424.635	304.127	375.251	-0.500328	0.110374	1020.16	1269.66	849.861	768.906	1144.91	809.384
orf19.2988	Predicted aminotransferase based on S. pombe ortholog SPBC660.12c; flow model biofilm induced			1.16735	8.63e-08	411.674	343.56	814.844	883.949	377.617	849.396	1.22647	8.58e-06	325.35	365.915	947.323	670.429	345.633	808.876	-0.152954	0.839593	324.913	268.501	251.296	283.047	296.707	267.171	-0.142716	0.812631	1064.62	1171.88	1189.75	836.067	1118.25	1012.91
orf19.5762	Putative GPI-anchored protein	PGA61		1.1671	0.0153488	18.8158	21.6673	42.9212	47.846	20.2416	45.3836	0.606975	0.229374	37.2713	62.4461	69.8473	82.19	49.8587	76.0187	1.27594	0.0618212	14.7245	17.0568	28.1972	48.9044	15.8907	38.5508	0.668655	0.141654	56.2831	63.2659	88.0876	102.14	59.7745	95.1138
orf19.5073	Putative dolichol phosphate mannose synthase; filament induced; Tup1-regulated; flow model and rat catheter biofilm repressed	DPM1	DPM1	1.16707	3.07e-07	2079.08	2652.34	4952.85	5669.09	2365.71	5310.97	1.24403	2.44e-07	1350.99	1687.12	3693.99	3502.38	1519.06	3598.18	-0.661208	0.0406488	1638.42	2076.62	1044.06	1304.47	1857.52	1174.27	-0.635064	0.0298891	6469.73	7516.88	4642.6	4363.5	6993.31	4503.05
orf19.7297	Putative cystathionine gamma-synthase; decreased levels in stationary phase cultures; Hog1p-induced; Gcn4p-regulated		YHR112C	1.16677	6.55e-08	478.37	396.782	1046.02	921.61	437.576	983.815	1.34595	2.37e-08	651.406	645.008	1807.38	1488.3	648.207	1647.84	0.541323	0.09235	377.511	310.139	503.673	498.479	343.825	501.076	0.67255	0.0206396	1365.86	1222.57	2271.09	1854.65	1294.22	2062.87
orf19.3919	RNI-like superfamily domain-containing protein; early-stage flow model biofilm induced; Spider biofilm induced			1.16602	8.01e-07	307.015	380.383	676.054	864.225	343.699	770.139	0.93567	0.000600116	279.077	342.71	645.548	543.966	310.893	594.757	-0.165378	0.826017	241.572	298.216	215.342	265.298	269.894	240.32	-0.446364	0.195904	883.867	1145.12	810.932	678.111	1014.49	744.521
orf19.5626	Protein of unknown function; Plc1-regulated; induced by Mnl1 under weak acid stress; flow model biofilm induced			1.16581	0.0561745	92.0918	66.9657	286.509	70.2844	79.5287	178.397	0.39565	0.487627	86.5352	72.9961	74.1655	135.808	79.7656	104.987	-0.0242419	1	73.0552	51.9144	67.1545	56.1424	62.4848	61.6485	-0.830913	0.326686	370.488	96.3966	94.307	168.077	233.442	131.192
orf19.5691	Septin; cell and hyphal morphology, agar-invasive growth, full virulence and kidney tissue invasion in mouse, but not kidney colonization, immunogenicity; hyphal and cell-cycle-regulated phosphorylation; rat catheter biofilm repressed	CDC11	CDC11	1.16356	0.000466887	718.999	879.244	1175.47	2404.84	799.121	1790.15	0.520826	0.0914072	594.555	778.989	1031.58	939.237	686.772	985.41	-0.240321	0.684467	566.342	688.682	459.1	602.678	627.512	530.889	-0.937325	0.0213569	1537.6	3186.22	1296.3	1170.37	2361.91	1233.34
orf19.31	Ortholog of C. parapsilosis CDC317 : CPAR2_201960, C. dubliniensis CD36 : Cd36_20900, Candida tropicalis MYA-3404 : CTRG_04756 and Candida albicans WO-1 : CAWG_04394			1.15772	0.0144617	29.1784	25.3883	44.4945	77.6288	27.2834	61.0616	0.963234	0.050935	22.126	25.3699	51.5459	41.1957	23.748	46.3708	-0.225816	0.921089	23.103	19.7312	16.9783	19.7031	21.4171	18.3407	-0.470178	0.480041	59.2118	101.721	64.4785	51.647	80.4662	58.0627
orf19.6840	Protein of unknown function; transcript detected in high-resolution tiling arrays; transcription induced by alpha pheromone in SpiderM medium; Spider and early-stage flow model biofilm induced			1.15638	0.00142759	65.8653	86.5144	131.325	207.829	76.1898	169.577	1.21708	0.00126399	39.385	49.4677	116.857	89.9543	44.4264	103.406	-0.795103	0.176146	51.529	68.1489	30.1702	38.4889	59.839	34.3296	-0.787164	0.0685093	172.781	274.206	146.377	112.56	223.493	129.469
orf19.1863	Has domain(s) with predicted Rho guanyl-nucleotide exchange factor activity, role in regulation of Rho protein signal transduction and intracellular localization			1.15504	0.268653	2.4975	7.25258	9.70754	11.6531	4.87504	10.6803	0.596364	0.65953	1.60573	12.8333	9.65555	12.5129	7.21953	11.0842	0.570381	0.932912	1.77888	5.90933	0.85682	10.4505	3.8441	5.65364	-0.022153	1	12.832	15.347	12.3032	15.4642	14.0895	13.8837
orf19.3829	Cell surface glycosidase; may act on cell-wall beta-1,3-glucan prior to beta-1,6-glucan linkage; role in systemic, not vaginal virulence (neutral, not low pH); high pH or filamentation induced; Bcr1-repressed in RPMI a/a biofilm	PHR1		1.15432	8.74e-08	11822	11263.3	23863.8	27520.1	11542.7	25691.9	1.00257	2.94e-05	6471.64	7420.5	13520.8	14313.3	6946.07	13917	-0.75594	0.00628567	9319.71	8815.74	5003.56	5735.55	9067.72	5369.55	-0.958218	0.000302638	31170.5	36491.9	16993.6	17831.6	33831.2	17412.6
orf19.4321	Ortholog of Candida albicans WO-1 : CAWG_04677			1.15338	0.12374	10.4238	6.69985	27.1936	11.5263	8.56183	19.3599	-0.563309	0.4326	29.2308	25.5877	14.3897	22.6119	27.4092	18.5008	1.62189	0.0384454	8.35128	5.06668	22.7041	19.6392	6.70898	21.1717	-0.132072	0.930936	34.6025	16.1744	18.4676	27.8184	25.3884	23.143
orf19.5076	Profilin; functional homolog of S. cerevisiae Pfy1; hyphae, macrophage/pseudohyphal-induced; regulated by Nrg1, Tup1; gene lacks intron (unlike S. cerevisiae PFY1); complements growth of S. cerevisiae srv2 mutant; nonessential	PFY1	PFY1	1.15166	1.77e-06	2415.49	2174.48	4250.65	5947.94	2294.99	5099.3	1.23583	3.57e-07	1563.65	1961.1	4071.84	4229.88	1762.38	4150.86	-0.404488	0.298179	1904.44	1701.72	1208.48	1516.24	1803.08	1362.36	-0.371611	0.356486	5553.21	7885.87	5117.74	5269.6	6719.54	5193.67
orf19.1189	Protein of unknown function; regulated by yeast-hypha switch; induced by Mnl1 in weak acid stress; 5' UTR intron; repressed by chlamydospore formation in C. albicans and C. dubliniensis; rat catheter, Spider and flow model biofilm induced			1.15165	1.94e-07	766.26	631.442	1668.36	1439.63	698.851	1554	1.20752	1.89e-05	334.966	347.888	637.224	940.067	341.427	788.646	-1.05794	2.97e-05	604.495	493.779	258.898	268.941	549.137	263.92	-1.05168	0.000298042	2178.65	1909.57	801.847	1170.22	2044.11	986.031
orf19.193	Ortholog of C. dubliniensis CD36 : Cd36_19310, C. parapsilosis CDC317 : CPAR2_209710, Candida tenuis NRRL Y-1498 : CANTEDRAFT_113479 and Debaryomyces hansenii CBS767 : DEHA2C15114g			1.15036	0.10543	4.96483	14.5403	19.473	23.2895	9.75257	21.3813	0.930369	0.231978	17.7968	5.29205	25.449	18.854	11.5444	22.1515	0.233846	0.995737	3.57029	11.8278	14.3033	3.6229	7.69906	8.96311	-0.0226057	1	25.6673	30.6897	31.7156	23.7767	28.1785	27.7461
orf19.1848.1	Ortholog of S. cerevisiae : KSH1, C. dubliniensis CD36 : Cd36_32390, C. parapsilosis CDC317 : CPAR2_203260, Candida tenuis NRRL Y-1498 : CANTEDRAFT_116778 and Debaryomyces hansenii CBS767 : DEHA2A10604g		KSH1	1.14861	0.000787183	174.953	251.423	328.918	616.044	213.188	472.481	0.905117	0.000929106	143.332	171.854	309.743	280.661	157.593	295.202	-0.455105	0.415128	137.228	197.563	110.473	133.15	167.395	121.812	-0.753826	0.0577862	431.508	814.703	389.081	349.897	623.106	369.489
orf19.5773	Putative dipeptidyl-peptidase III; protein detected by mass spec in exponential and stationary phase cultures; Hog1p-induced; clade-associated gene expression		YOL057W	1.14849	9.38e-07	668.961	505.25	1385.51	1220.76	587.106	1303.14	1.22821	7.52e-06	604.45	472.112	1086.3	1436.1	538.281	1261.2	-0.150471	0.8523	527.985	394.818	467.903	364.335	461.401	416.119	-0.120188	0.832297	1809.29	1619.25	1366.02	1788.44	1714.27	1577.23
orf19.5813	Putative adhesin-like protein; upregulated during growth in the mouse cecum; flow model, rat catheter and Spider biofilm induced		YOR052C	1.14616	2.04e-06	147.403	139.498	322.148	313.502	143.45	317.825	1.20849	9.26e-05	74.6695	79.9361	165.134	192.401	77.3028	178.767	-0.914776	0.0223029	116.287	109.075	57.6135	61.8669	112.681	59.7402	-0.902929	0.000785103	420.717	415.836	207.894	239.396	418.277	223.645
orf19.3878	Protein of unknown function; flow model biofilm induced			1.14563	0.00936614	40.8126	33.4362	61.0679	103.714	37.1244	82.3907	0.24347	0.674321	51.6939	67.5641	77.631	63.5491	59.629	70.59	0.653999	0.362211	32.3606	25.9401	39.5972	52.572	29.1503	46.0846	-0.296823	0.702545	80.9363	136.224	97.2432	79.5148	108.58	88.379
orf19.1741	Ortholog(s) have catalytic activity and role in ascospore wall assembly	DIT1	DIT1	1.14152	0.0207403	18.9203	25.9674	40.2732	58.4282	22.4439	49.3507	0.560356	0.283315	31.8214	32.7245	52.3371	42.8727	32.273	47.6049	0.50722	0.655634	14.6794	20.5802	24.5581	25.3017	17.6298	24.9299	-0.125701	0.905626	53.3015	76.7488	65.5056	53.7071	65.0252	59.6064
orf19.94	Protein of unknown function; Spider biofilm induced			1.14098	1.2e-05	110.163	121.57	250.155	260.216	115.867	255.186	0.42634	0.197041	342.352	364.809	537.354	412.938	353.581	475.146	1.58766	1.53e-09	86.6679	95.3297	264.554	282.076	90.9988	273.315	0.824265	0.00275844	326.887	344.958	674.724	515.074	335.923	594.899
orf19.7329	Ortholog(s) have ubiquitin-protein ligase activity		UBC7	1.14055	1.03e-05	294.592	237.355	492.894	681.639	265.973	587.266	0.918791	0.00286862	210.993	316.871	543.72	454.489	263.932	499.104	-0.0361979	0.996733	232.666	185.317	162.328	245.741	208.992	204.035	-0.308599	0.469272	644.86	902.733	682.936	566.652	773.796	624.794
orf19.6638	Type PP2C serine/threonine phosphatase; localized to mitochondria; mutation causes sensitivity to sodium, potassium and azole drugs; decreased expression in hyphae compared to yeast-form cells	PTC4	PTC4	1.13618	0.00358907	52.2284	31.1879	95.3728	89.4373	41.7082	92.4051	0.203767	0.720113	71.8913	60.8523	69.8343	83.0311	66.3718	76.4327	0.635355	0.386452	41.7137	23.8268	55.8087	46.779	32.7703	51.2939	-0.346481	0.528591	124.441	118.794	88.0893	103.17	121.617	95.6295
orf19.121	Putative ARP2/3 complex subunit; mutation confers hypersensitivity to cytochalasin D	ARC18	ARC18	1.13531	0.0006936	56.5443	78.5296	150.524	145.126	67.537	147.825	1.25438	0.00451662	35.0668	73.0741	146.212	112.299	54.0705	129.255	-0.341163	0.80667	44.1293	61.965	26.2468	57.4241	53.0472	41.8354	-0.265438	0.635069	196.533	192.581	183.236	140.429	194.557	161.833
orf19.5337	Putative E2 ubiquitin-conjugating enzyme	UBC15		1.13411	0.000224055	71.3926	70.4705	148.734	162.787	70.9315	155.76	1.37336	0.00011142	40.6826	54.2389	135.524	110.725	47.4608	123.124	-0.601201	0.370403	56.285	55.1303	31.0962	42.2607	55.7077	36.6784	-0.411701	0.358642	194.545	215.622	169.938	138.35	205.083	154.144
orf19.5288	Putative alcohol dehydrogenase; yeast-enriched transcript; Efg1-regulated; induced by prostaglandins, Hog1, fluconazole; rat catheter biofilm induced	IFE2		1.13351	0.247347	40.441	18.874	116.385	13.509	29.6575	64.9469	0.200221	0.835782	44.7512	28.3312	25.3349	58.7441	36.5412	42.0395	0.267209	0.86247	32.5227	14.1036	35.0807	21.4185	23.3132	28.2496	-0.686356	0.640475	148.283	20.73	32.8644	72.0991	84.5065	52.4817
orf19.2805	Putative peroxisomal biogenesis factor; expression regulated during planktonic growth	PEX8		1.132	0.000261921	67.0184	86.5793	170.944	164.63	76.7989	167.787	0.301699	0.496102	124.328	100.966	135.98	141.7	112.647	138.84	0.533401	0.394322	52.4593	68.174	96.474	77.6663	60.3166	87.0702	-0.345761	0.418444	223.198	218.451	171.009	176.473	220.824	173.741
orf19.4579	Putative SURF4 family member; plasma membrane-localized; flow model biofilm repressed	ERV29	ERV29	1.1311	1.37e-05	1013.11	1497.29	2407.5	3088.38	1255.2	2747.94	0.661203	0.0118179	872.87	970.883	1437.9	1477.91	921.877	1457.9	-0.466565	0.26815	797.774	1172.92	674.645	750.615	985.345	712.63	-0.988644	0.000183562	3145.46	4094.36	1807.29	1841.16	3619.91	1824.22
orf19.1580	Protein of unknown function; Spider biofilm induced			1.12889	0.141806	7.01406	6.37547	12.6331	16.8308	6.69477	14.7319	1.62223	0.00482037	6.35295	11.9018	25.9204	30.7646	9.12739	28.3425	0.416967	0.937017	5.53935	4.945	4.66737	9.43299	5.24217	7.05018	0.86368	0.178046	16.7771	22.0729	32.7857	38.1648	19.425	35.4752
orf19.6842	Putative guanine nucleotide exchange factor; induced by Mnl1 under weak acid stress; Spider biofilm induced	TUS1	TUS1	1.12881	1.2e-07	352.118	316.548	714.372	749.444	334.333	731.908	0.726573	0.0219946	313.576	240.553	390.534	526.52	277.065	458.527	-0.295351	0.595722	277.798	247.526	242.997	185.367	262.662	214.182	-0.748579	0.00896838	933.27	993.642	491.566	655.258	963.456	573.412
orf19.2209	Putative vacuolar cation channel shock; repressed by alpha pheromone in SpiderM medium; flow model biofilm repressed	YVC1	YVC1	1.12825	3.92e-07	1078.64	841.344	2083.76	2116.48	959.993	2100.12	-0.15595	0.70958	1676.2	1277.19	1189.08	1461.65	1476.69	1325.37	0.596777	0.100367	850.892	657.936	1296.67	986.486	754.414	1141.58	-0.737586	0.00777226	2721.81	2806.48	1495.02	1820.46	2764.15	1657.74
orf19.6867	Protein with a predicted cytochrome b5-like heme/steroid binding domain; repressed by alpha pheromone in SpiderM medium			1.12645	4.42e-07	224.689	219.122	463.244	506.049	221.905	484.647	1.14612	5.53e-05	148.567	216.349	427.095	380.868	182.458	403.981	-0.305372	0.652191	177.165	171.452	114.162	167.934	174.308	141.048	-0.335534	0.350696	605.383	670.756	536.526	474.78	638.07	505.653
orf19.2023	Putative MFS glucose transporter; glucose, fluconazole, Snf3 induced, expressed at high glucose; 20 member C. albicans glucose transporter family; 12 TM regions predicted; flow model biofilm induced; Spider biofilm repressed	HGT7		1.12488	0.0214094	11368.3	4007.52	22053.7	11476.3	7687.93	16765	0.698675	0.0735351	13635.4	7329.91	14404.3	19623	10482.6	17013.6	0.421984	0.711655	8964.42	3134.54	10544.4	5663.83	6049.48	8104.13	-0.0490972	0.963029	28803.3	15220.2	18104.6	24445.9	22011.8	21275.3
orf19.2124	Predicted alcohol dehydrogenase; Spider biofilm induced			1.12239	1.94e-05	122.844	117.541	240.022	283.696	120.192	261.859	0.0464952	0.951397	266.809	171.723	209.118	243.771	219.266	226.445	0.843059	0.0539771	96.9027	91.9135	207.174	131.871	94.4081	169.522	-0.283804	0.501728	314.034	375.669	263.189	303.381	344.852	283.285
orf19.4723	Ortholog(s) have ATP binding, FMN adenylyltransferase activity, magnesium ion binding activity, role in FAD biosynthetic process and cytosol, nucleus localization	FAD1	FAD1	1.12179	5.41e-06	150.927	144.147	297.521	345.074	147.537	321.297	0.632337	0.0429673	142.148	174.24	236.954	253.582	158.194	245.268	0.0766969	0.956499	119.049	112.731	109.518	135.036	115.89	122.277	-0.463284	0.152827	389.093	457.107	297.986	315.791	423.1	306.888
orf19.4719	Processing alpha glucosidase I, involved in N-linked protein glycosylation and assembly of cell wall beta 1,6 glucan; rat catheter biofilm repressed	CWH41	CWH41	1.11989	2.24e-07	368.953	430.759	822.341	913.65	399.856	867.995	0.631995	0.0474696	453.975	327.972	543.028	668.861	390.974	605.945	-0.0540476	0.970452	290.514	337.515	351.71	252.789	314.015	302.25	-0.592489	0.0437955	1074.49	1211.17	683.027	832.797	1142.83	757.912
orf19.6813	Protein of unknown function; Hap43-induced gene			1.11899	0.0104645	23.5935	30.6975	59.7683	57.7188	27.1455	58.7435	-0.284326	0.655925	41.7405	48.3458	40.0637	33.8067	45.0432	36.9352	0.711961	0.374673	18.3737	24.2673	32.0823	37.5248	21.3205	34.8035	-0.740057	0.120826	78.0206	76.6448	50.1534	42.3456	77.3327	46.2495
orf19.3171	Acetyl-coA hydrolase; acetate utilization; nonessential; soluble protein in hyphae; antigenic in human; induced on polystyrene adherence; farnesol-, ketoconazole-induced; no human or murine homolog; stationary phase-enriched protein	ACH1	ACH1	1.11861	9.34e-08	1613.74	1423.94	3195.11	3402.83	1518.84	3298.97	1.04059	4.99e-05	1494.05	1113.56	2544.13	2820.06	1303.8	2682.09	-0.243887	0.665931	1272.44	1114.22	1155.88	859.976	1193.33	1007.93	-0.372122	0.27841	4173.57	4512.04	3197.84	3513.05	4342.81	3355.44
orf19.5809	Putative arylformamidase, enzyme of the NAD biosynthesis pathway; Gcn4p-regulated		BNA3	1.11799	0.0313983	15.279	17.0676	34.7352	35.4102	16.1733	35.0727	1.94109	8.29e-05	13.3149	9.84899	47.3575	42.1247	11.5819	44.7411	-0.495581	0.811901	11.9674	13.419	10.4253	7.45276	12.6932	8.93901	0.277455	0.719051	45.4262	46.9543	59.3741	52.6596	46.1902	56.0169
orf19.1666	Ortholog of Dig2, a MAP kinase-responsive inhibitor of Ste12; regulates mating-specific genes and invasive growth in S. cerevisiae; induced by alpha pheromone in SpiderM medium		DIG2	1.1144	4.42e-07	270.466	285.922	591.159	612.837	278.194	601.998	0.409951	0.32865	200.135	326.413	306.713	393.052	263.274	349.883	-0.101879	0.931176	213.089	223.913	153.786	253.287	218.501	203.537	-0.856528	0.00159917	772.293	812.544	386.086	489.117	792.419	437.602
orf19.5700	Member of a family of telomere-proximal genes of unknown function; may be spliced in vivo	TLO11		1.10947	0.0581894	11.7799	13.8945	24.6996	30.5945	12.8372	27.647	0.801231	0.124856	23.2716	24.2329	48.3896	34.4825	23.7522	41.4361	0.864033	0.393957	9.19415	10.9532	17.942	18.744	10.0737	18.343	0.508433	0.441434	32.5771	40.2833	60.369	43.4072	36.4302	51.8881
orf19.1161	Phospholipase D1; required for phosphatidic acid and for most diacylglycerol production; required for wild-type mouse virulence, but not rat oral virulence; mutant defect in hyphal growth on solid substrates; similar to S. cerevisiae Spo14p	PLD1	SPO14	1.10934	1.31e-07	1975.51	1855.18	3943.57	4322.05	1915.35	4132.81	0.471238	0.177808	1940.11	1433.64	1921.23	2755.9	1686.88	2338.57	-0.206569	0.730924	1557.48	1451.91	1500.81	1107.34	1504.7	1304.07	-0.895915	0.00246664	5151.29	5730.84	2415.6	3432.46	5441.07	2924.03
orf19.3642	Cell wall glycosidase; role in biofilm formation and cell separation; possibly secreted; hypoxia, hyphal induced; caspofungin repressed; Efg1, Cph1 regulated; O-glycosylated, possible Kex2 substrate; 5'-UTR intron; Spider biofilm induced	SUN41	SUN4	1.10915	4.84e-07	4935.4	4568.58	9180.03	11322.8	4751.99	10251.4	0.499968	0.0847078	3849.04	4705.91	6239.98	5858.35	4277.47	6049.16	-0.175143	0.777883	3890.87	3575.67	2975.6	3637.63	3733.27	3306.61	-0.83475	0.00290265	11991.4	15013.6	7842.46	7298.63	13502.5	7570.55
orf19.4543	Predicted succinate semialdehyde dehydrogenase; predicted role in glutamate catabolism; transcription regulated by Mig1, Tup1, Gcn4; mutants are viable	UGA2		1.10846	3.06e-05	105.324	103.346	229.938	220.25	104.335	225.094	1.4082	1.39e-07	113.445	98.4359	287.654	274.945	105.94	281.3	-0.00153585	1	83.0469	80.8501	87.9389	75.825	81.9485	81.8819	0.248999	0.543848	300.232	292.227	361.446	342.657	296.229	352.052
orf19.4024	Putative riboflavin synthase; fungal-specific (no human or murine homolog); farnesol-downregulated; protein present in exponential and stationary growth phase yeast cultures	RIB5	RIB5	1.10604	1.38e-06	388.198	310.934	686.812	820.659	349.566	753.735	0.980355	0.000171563	349.939	422.748	814.132	710.529	386.344	762.33	0.118606	0.897668	306.49	242.879	270.156	327.134	274.685	298.645	-0.057007	0.929125	897.701	1087.6	1022.9	885.541	992.65	954.22
orf19.3675	Putative galactose-1-phoshphate uridyl transferase; downregulated by hypoxia, upregulated by ketoconazole; macrophage/pseudohyphal-repressed	GAL7	GAL7	1.10288	0.0364	351.487	216.812	945.971	273.848	284.149	609.909	0.170543	0.748153	498.683	282.322	381.63	497.468	390.502	439.549	0.433457	0.534726	278.079	168.706	386.812	217.048	223.392	301.93	-0.539663	0.486398	1231.68	366.58	480.295	619.148	799.128	549.721
orf19.6573	Putative Rho1p GTPase activating protein (GAP); serum-induced transcript; Spider biofilm induced; flow model biofilm repressed	BEM2	BEM2	1.10287	2.72e-07	3653.08	4223.09	8534.95	8379.74	3938.08	8457.34	0.420738	0.177696	3071.34	3137.53	3596.43	4714.92	3104.44	4155.68	-0.365713	0.348954	2879.46	3305.81	2374.71	2425	3092.64	2399.85	-1.09866	3.62e-05	11148	11111.9	4520.83	5873.27	11129.9	5197.05
orf19.1917	Protein of unknown function; Spider biofilm repressed			1.1019	1.62e-06	499.042	641.259	1300.07	1144.88	570.15	1222.48	0.6762	0.066779	579.649	382.704	611.109	926.86	481.176	768.985	-0.266206	0.686253	392.85	502.518	449.099	294.898	447.684	371.998	-0.742157	0.024154	1697.69	1518.64	769.086	1153.69	1608.17	961.39
orf19.2841	Ortholog of S. cerevisiae Pgm2; induced in planktonic culture; Tye7p-regulated; flow model biofilm induced; rat catheter biofilm repressed	PGM2	PGM2	1.10151	5.22e-07	610.927	600.672	1413.63	1186.65	605.799	1300.14	0.915999	0.000166298	962.959	913.028	1868.33	1671.51	937.994	1769.92	0.607303	0.0351595	481.635	470.109	744.668	705.529	475.872	725.099	0.373498	0.289201	1845.84	1574.2	2347.9	2082.7	1710.02	2215.3
orf19.5892	Ortholog of S. cerevisiae Hul4; similar to hect domain E3 ubiquitin-protein ligases; Hap43-repressed gene		HUL4	1.09753	5.1e-06	344.24	371.799	639.545	891.953	358.02	765.749	0.871817	0.000958626	386.292	400.023	784.068	654.955	393.158	719.512	0.112945	0.888902	271.199	291.183	298.589	309.231	281.191	303.91	-0.163855	0.768778	836.452	1181.56	985.002	816.408	1009.01	900.705
orf19.1345	Secreted lipase, member of a differentially expressed lipase gene family with possible roles in nutrition and/or in creating an acidic microenvironment; LIP5 and LIP8 are expressed at all stages of both mucosal and systemic infection	LIP8		1.09671	0.00251471	43.237	39.4172	84.4889	92.6676	41.3271	88.5782	0.852614	0.0583749	29.5138	35.0142	56.1131	60.5398	32.264	58.3265	-0.380883	0.737297	34.1695	30.7324	22.6344	27.2157	32.4509	24.925	-0.675441	0.115409	110.6	122.676	70.6651	75.3281	116.638	72.9966
orf19.3051	Protein of unknown function; S. pombe ortholog SPAC17A2.02c plays a role in resistance to cadmium; colony morphology-related gene regulation by Ssn6; Spider biofilm repressed		TDA4	1.0959	8.61e-07	241.259	263.845	516.94	561.674	252.552	539.307	1.0021	0.000125941	236.181	273.728	484.556	536.963	254.954	510.759	-0.0080344	1	190	206.705	182.3	211.849	198.352	197.074	-0.152065	0.755152	675.503	744.533	609.278	668.737	710.018	639.007
orf19.2107	Putative choline phosphate cytidylyltransferase/phosphoethanolamine cytidylyltransferase; repressed in hyphae compared vs yeast; Hap43-repressed; flow model biofilm induced; Spider biofilm repressed	MUQ1	ECT1	1.09463	6.06e-06	189.275	151.287	352.151	377.366	170.281	364.758	1.17775	2.9e-06	172.427	180.576	377.823	420.992	176.502	399.407	0.025031	1	149.619	117.97	133.215	139.635	133.795	136.425	0.0573016	0.92765	460.209	500.194	475.14	524.25	480.201	499.695
orf19.4947	Mitochondrial membrane protein of unknown function; Spider biofilm induced		YPR098C	1.0926	1.94e-07	409.522	380.49	852.169	833.774	395.006	842.971	1.00734	0.00137423	392.013	616.17	1142.69	884.294	504.092	1013.49	0.328084	0.568061	322.983	297.643	302.145	477.235	310.313	389.69	0.193847	0.695726	1113.02	1105.72	1435.52	1102.31	1109.37	1268.92
orf19.6202	Pry family protein; required for virulence in mouse systemic/rabbit corneal infections; not filamentation; mRNA binds She3, is localized to hyphal tips; Hap43-induced; in both yeast and hyphal culture supernatants; Spider biofilm induced	RBT4		1.08988	3.06e-05	271.156	213.986	430.87	603.629	242.571	517.25	0.217497	0.606415	423.604	603.038	640.615	553.118	513.321	596.866	1.05521	0.000851147	214.226	166.991	326.764	466.862	190.608	396.813	0.132369	0.824708	563.876	799.255	804.794	689.456	681.565	747.125
orf19.5266	Planktonic growth-induced gene			1.0898	0.0873806	8.46665	17.7752	25.5179	29.797	13.121	27.6575	0.872999	0.127371	17.4291	26.3806	47.6029	32.803	21.9049	40.2029	0.727771	0.616309	6.34156	14.3172	13.152	20.6991	10.3294	16.9255	0.464664	0.501125	33.5678	39.3139	59.3413	41.3475	36.4409	50.3444
orf19.272	Predicted acyl CoA synthetase; upregulated upon phagocytosis; transcript regulated by Nrg1 and Mig1	FAA21	FAA2	1.08955	8.83e-06	199.911	171.294	434.49	357.099	185.603	395.795	0.290466	0.499053	357.2	228.746	336.249	380.423	292.973	358.336	0.633415	0.164919	157.878	133.759	277.116	175.896	145.818	226.506	-0.215473	0.626885	566.901	474.218	422.922	473.675	520.56	448.298
orf19.5147	Protein involved together with Dck1p and Rac1p in invasive filamentous growth and cell wall integrity; acts upstream of MAP kinase Cek1p; has similarity to human ELMO1	LMO1	YLL007C	1.0858	3.49e-07	1018.55	1193.83	2245.37	2448.37	1106.19	2346.87	0.550008	0.0407176	861.773	916.424	1341.11	1262.37	889.098	1301.74	-0.337237	0.42284	802.571	934.813	666.167	708.419	868.692	687.293	-0.92333	0.0002079	2933.15	3246.31	1685.42	1572.86	3089.73	1629.14
orf19.4655	Putative oligopeptide transporter; fungal-specific (no human or murine homolog); expression of OPT6, OPT7, or OPT8 does not suppress defect of mutant lacking Opt1p, Opt2p, and Opt3p; alleles are nonidentical	OPT6		1.08479	2.11e-05	159.995	124.767	309.329	296.844	142.381	303.086	0.678684	0.0368417	113.751	118.759	176.616	195.64	116.255	186.128	-0.319164	0.665931	126.562	97.1858	87.8596	91.8433	111.874	89.8515	-0.776016	0.00481539	403.929	393.793	222.22	243.539	398.861	232.879
orf19.5956	Putative SH3-domain-containing protein; predicted role in actin cytoskeleton organization; Spider biofilm repressed	PIN3	PIN3	1.08461	1.44e-07	1188.98	1096.82	2441.48	2407.59	1142.9	2424.53	1.00933	2.99e-05	849.736	984.133	1798.77	1892.98	916.934	1845.87	-0.341378	0.41729	937.479	858.289	656.667	760.951	897.884	708.809	-0.466276	0.124297	3188.95	3192.61	2260.91	2358.21	3190.78	2309.56
orf19.2958	Planktonic growth-induced gene			1.08141	0.0316907	31.9853	50.2703	59.3399	114.851	41.1278	87.0956	-0.235496	0.732603	59.8408	57.0575	65.0397	34.2014	58.4492	49.6205	0.490527	0.615595	24.7457	39.8902	46.3153	44.0161	32.318	45.1657	-0.884131	0.155297	78.9508	150.639	80.8008	43.4614	114.795	62.1311
orf19.4482	Protein of unknown function; constitutive expression independent of MTL or white-opaque status	IFI3		1.08072	0.0255308	24.371	16.4014	39.0086	48.0038	20.3862	43.5062	0.663803	0.272032	25.4755	19.6045	31.5487	39.9507	22.54	35.7497	0.109662	0.983168	19.4667	12.5348	19.8907	14.9315	16.0007	17.4111	-0.357182	0.62414	51.3386	63.2893	39.9633	49.5033	57.3139	44.7333
orf19.4380.1	Ortholog(s) have role in mitochondrial genome maintenance and integral to mitochondrial inner membrane localization		YME2	1.08029	4.21e-05	124.002	117.583	236.279	274.98	120.792	255.63	0.786117	0.030708	144.715	94.0254	186.25	225.602	119.37	205.926	-0.0405932	0.999152	97.8309	91.9298	112.64	71.9403	94.8804	92.2903	-0.386091	0.312597	309.098	364.165	234.526	280.666	336.631	257.596
orf19.6194	Ortholog of C. dubliniensis CD36 : Cd36_06640, C. parapsilosis CDC317 : CPAR2_208220, Candida tenuis NRRL Y-1498 : CANTEDRAFT_136902 and Debaryomyces hansenii CBS767 : DEHA2F26730g			1.07871	0.0116635	46.3801	94.224	124.816	172.039	70.302	148.428	0.691456	0.0726043	69.5972	65.5636	121.706	96.6145	67.5804	109.16	-0.0783937	0.978642	35.6638	74.8474	53.8805	50.5691	55.2556	52.2248	-0.516654	0.26556	163.906	227.202	152.526	120.81	195.554	136.668
orf19.7362	Protein with a role in beta-1,6-glucan synthesis; probable N-glycosylated type II membrane protein; transcript and mRNA length change induced by yeast-hypha transition; induced by Rim101, caspofungin; rat catheter and Spider biofilm induced	SKN1		1.07594	1.47e-07	1551.98	1573.2	3265.55	3322.48	1562.59	3294.01	0.661692	0.0116886	955.704	938.414	1419.83	1576.62	947.059	1498.23	-0.745359	0.00596086	1223.42	1231.39	738.978	725.23	1227.41	732.104	-1.20977	2.5e-07	4265.43	4405.66	1784.78	1963.95	4335.54	1874.36
orf19.4505	Putative NAD-dependent (R,R)-butanediol dehydrogenase; regulated by white-opaque switch; induced by nitric oxide independent of Yhb1; Spider biofilm induced	ADH3		1.07557	0.222276	4.78263	7.53056	10.3154	15.4499	6.15659	12.8826	0.966749	0.269252	6.26855	9.57237	23.3716	7.82579	7.92046	15.5987	0.352535	0.983349	3.64728	6.015	4.68728	7.53155	4.83114	6.10941	0.197759	0.915599	13.8118	20.1665	28.5945	10.4112	16.9891	19.5028
orf19.4274	Putative proline oxidase; alkaline upregulated by Rim101; flow model biofilm induced; Spider biofilm induced	PUT1	PUT1	1.0751	9.2e-06	154.684	174.582	373.133	319.647	164.633	346.39	0.86514	0.00770785	137.776	228.24	334.844	332.163	183.008	333.504	0.130781	0.922203	121.708	136.886	105.602	177.378	129.297	141.49	-0.126549	0.813287	486.901	424.41	420.844	413.857	455.655	417.351
orf19.7321	Ortholog(s) have role in re-entry into mitotic cell cycle after pheromone arrest and endoplasmic reticulum localization		FAR8	1.07414	6.89e-05	217.041	298.522	461.965	621.575	257.781	541.77	0.236994	0.536144	253.338	300.352	305.283	347.294	276.845	326.288	0.0835163	0.94613	170.464	234.355	195.517	232.478	202.409	213.998	-0.806144	0.00650253	604.372	823.192	384.012	432.392	713.782	408.202
orf19.3310	Protein of unknown function; Hap43-repressed; rat catheter and Spider biofilm induced			1.07392	0.23387	4.82258	8.92847	10.1784	18.5217	6.87553	14.35	0.408589	0.590838	17.3223	22.8576	27.7463	25.6088	20.09	26.6776	1.52767	0.130353	3.63036	7.17628	13.178	17.8544	5.40332	15.5162	0.815053	0.23849	13.8046	24.0271	34.8072	32.0083	18.9158	33.4077
orf19.7436.1	Protein of unknown function; predicted role in cell wall organization; Hap43-repressed; caspofungin repressed; Spider biofilm induced; rat catheter biofilm repressed	ECM15	ECM15	1.07389	0.000251277	93.6871	96.8613	176.36	224.626	95.2742	200.493	0.810646	0.0158665	90.9221	121.999	195.667	177.954	106.46	186.81	0.13765	0.916352	73.7906	75.8652	69.8036	94.7775	74.8279	82.2906	-0.175754	0.761518	231.069	297.125	245.73	221.921	264.097	233.825
orf19.1317	Protein required for wild-type filamentation; has oxysterol binding protein domain and pleckstrin homology motif; overproducton suppresses cph1 homozygous null filamnetation defect; similar to S. cerevisiae Osh3p	OSH3	OSH3	1.07352	6.75e-07	594.724	646.971	1374.11	1238.17	620.848	1306.14	0.848107	0.00178206	548.882	579.409	883.475	1147.78	564.146	1015.63	-0.160407	0.791981	468.636	506.589	424.259	447.923	487.613	436.091	-0.435974	0.212399	1794.47	1642.26	1111.05	1429.3	1718.37	1270.18
orf19.3360	Protein of unknown function; flow model biofilm induced; Spider biofilm induced			1.07293	7.62e-05	367.559	376.794	970.638	595.438	372.176	783.038	1.11463	0.000163716	325.118	326.133	555.69	854.81	325.626	705.25	-0.215494	0.700528	289.691	294.973	251.357	252.053	292.332	251.705	-0.222438	0.727964	1266.16	791.256	699.459	1063.9	1028.71	881.681
orf19.905	Ortholog of S. cerevisiae Avt7 transporter; repressed upon adherence to polystyrene; constitutive expression independent of MTL or white-opaque status; Spider biofilm induced	AVT7	AVT7	1.07251	1.17e-05	151.015	153.233	299.077	340.686	152.124	319.882	0.858913	0.00123324	167.346	157.725	304.802	284.851	162.535	294.826	0.0725006	0.960974	119.01	119.96	129.486	121.774	119.485	125.63	-0.190992	0.66746	391.071	451.351	382.944	355.048	421.211	368.996
orf19.729.1	Putative Rho GTPase activating protein; fungal-specific (no human or murine homolog)	RGD3		1.07231	2.14e-05	196.286	156.014	340.569	402.218	176.15	371.393	0.428444	0.17151	202.937	207.291	271.225	280.869	205.114	276.047	0.192501	0.810504	155.16	121.657	156.851	160.236	138.408	158.543	-0.501761	0.101784	445.384	532.811	340.985	349.858	489.097	345.421
orf19.3462	Functional homolog of S. cerevisiae Sar1; which is required for ER-to-Golgi protein transport; binds GTP; similar to small GTPase superfamily proteins; gene has intron; Hap43-induced; rat catheter biofilm repressed	SAR1	SAR1	1.07225	6.86e-07	1440.85	1507.32	2790.22	3408.33	1474.09	3099.27	1.07673	4.9e-06	1099.05	1270.25	2567.24	2430.43	1184.65	2498.84	-0.33818	0.410721	1135.74	1179.9	849.443	982.085	1157.82	915.764	-0.384381	0.278058	3645.19	4518.81	3226.47	3028.04	4082	3127.25
orf19.7480	Putative protein of unknown function; transcript is upregulated in clinical isolates from HIV+ patients with oral candidiasis			1.07093	0.240373	4.78263	7.53056	7.82946	17.923	6.15659	12.8762	1.40108	0.231564	1.41306	5.86204	15.0813	4.62767	3.63755	9.85449	-0.731155	0.844727	3.64728	6.015	0.901018	4.74088	4.83114	2.82095	-0.457562	0.764072	10.8375	23.0881	18.3742	6.26045	16.9628	12.3173
orf19.7331	Putative transporter; more similar to S. cerevisiae Tpn1, which is a vitamin B6 transporter, than to purine-cytosine permeases; transcription is regulated by Nrg1; Spider biofilm induced	FCY24		1.06813	0.0103694	37.2687	28.8486	59.9962	79.2977	33.0587	69.6469	0.722043	0.200523	22.1624	26.5456	45.0289	35.3967	24.354	40.2128	-0.467773	0.712106	29.6067	22.3066	16.9694	20.6509	25.9566	18.8102	-0.864247	0.0616365	78.9824	104.522	56.2868	44.4226	91.7524	50.3547
orf19.5130	Putative protein disulfide-isomerase; antigenic in human infection; soluble protein in hyphae; induced by filamentous growth; protein present in exponential and stationary growth phase yeast cultures; flow model biofilm repressed	PDI1	PDI1	1.06684	2.88e-06	12181.6	13558	23846.1	30073.3	12869.8	26959.7	0.988226	2.72e-05	8557.68	9056.14	17530.9	17410.5	8806.91	17470.7	-0.570061	0.0682932	9602.83	10612.2	6616.68	6999.52	10107.5	6808.1	-0.6999	0.022062	31147.8	39877.1	22033.5	21690.5	35512.4	21862
orf19.1338	Protein of unknown function; possible COPI-coated vesicle, Golgi apparatus, ribosome localization; rat catheter biofilm repressed		MTC1	1.06329	0.00279824	156.081	205.046	253.994	500.534	180.563	377.264	0.233441	0.536237	216.226	203.8	241.887	251.883	210.013	246.885	0.198681	0.810603	122.53	161.051	167.286	157.379	141.791	162.333	-0.687504	0.11086	333.733	661.412	304.124	313.734	497.572	308.929
orf19.6480	Ortholog(s) have role in UDP-glucose transport and COPI-coated vesicle, Golgi apparatus localization		YMD8	1.06305	0.0266148	23.6861	35.0328	74.0399	48.3542	29.3595	61.1971	0.488667	0.361198	37.929	38.7894	46.1133	61.5887	38.3592	53.851	0.370291	0.783176	18.3335	27.8034	29.2837	29.9859	23.0685	29.6348	-0.255241	0.753501	95.8297	65.0453	58.4075	76.3178	80.4375	67.3626
orf19.6673	Beta-N-acetylhexosaminidase/chitobiase, highly glycosylated enzyme that is secreted to the periplasm and culture medium; required for full virulence; may have role in carbon or nitrogen scavenging; possibly an essential gene (UAU1 method)	HEX1		1.06258	4.94e-05	138.019	128.619	251.289	306.187	133.319	278.738	0.62818	0.0368967	162.483	155.276	249.337	241.833	158.88	245.585	0.228247	0.769519	108.915	100.533	125.699	119.908	104.724	122.803	-0.256437	0.553425	328.845	405.385	313.324	301.371	367.115	307.347
orf19.3674	UDP-glucose 4,6-dehydratase; role in mannosylation of cell wall proteins; mutation confers hypersensitivity to toxic ergosterol analog; overlaps orf19.3673; Spider biofilm induced	GAL102		1.06037	0.00913096	62.845	43.4627	134.694	87.9209	53.1539	111.307	0.172211	0.757158	76.9572	74.0247	79.6618	90.437	75.4909	85.0494	0.473916	0.5405	49.9819	33.5323	59.5435	57.1358	41.7571	58.3397	-0.458356	0.388692	174.844	117.722	100.37	112.468	146.283	106.419
orf19.92	Protein with a predicted thioredoxin-like domain; Hap43-repressed; induced by prostaglandins		YFR016C	1.05872	4.4e-06	1202.11	1271.11	2197.18	2954.13	1236.61	2575.66	0.627401	0.0193423	1108.88	1311.42	1951.38	1787.53	1210.15	1869.46	-0.0539853	0.960974	947.512	995.047	856.989	1013.96	971.279	935.475	-0.536419	0.10886	2870.9	3916.16	2452.35	2227.18	3393.53	2339.77
orf19.2024	Ortholog of Candida albicans WO-1 : CAWG_03878			1.05223	0.40138	4.59728	1.8984	6.7566	7.23113	3.24784	6.99387	0.777834	0.599521	5.96091	2.57939	7.31071	7.44561	4.27015	7.37816	0.321663	0.960974	3.72637	1.35	4.75973	1.83062	2.53819	3.29518	0.00201233	1	8.88556	9.58411	9.21796	9.29061	9.23484	9.25428
orf19.3355	Putative inosine 5'-monophosphate 5'-nucleotidase; fungal-specific (no human or murine homolog)	ISN1	ISN1	1.05056	6.86e-07	354.853	401.24	786.357	778.169	378.047	782.263	0.746866	0.00503249	317.778	317.654	523.78	542.649	317.716	533.215	-0.272172	0.582197	279.467	314.334	245.69	245.492	296.901	245.591	-0.625708	0.0191726	1027.1	1031.94	658.412	675.982	1029.52	667.197
orf19.742	Putative aldehyde dehydrogenase; stationary phase enriched protein; expression regulated upon white-opaque switch; rat catheter biofilm induced; rat catheter and Spider biofilm induced	ALD6		1.04744	0.181988	12.5974	3.99272	9.91272	25.4062	8.29504	17.6594	2.06909	1.25e-05	23.9134	10.1666	61.5539	82.3367	17.04	71.9453	0.970221	0.474504	10.2692	2.77196	19.028	7.36157	6.52057	13.1948	1.94565	4.42e-05	13.7908	32.7084	77.8676	102.112	23.2496	89.9898
orf19.1235	Putative L-aspartate 4-P-transferase; fungal-specific (no human or murine homolog); regulated by Gcn2 and Gcn4; early-stage flow model biofilm induced	HOM3	HOM3	1.04707	2.99e-05	596.235	410.338	941.574	1141.54	503.286	1041.56	1.10966	6.28e-05	548.801	557.665	1409.31	978.557	553.233	1193.93	0.110132	0.907152	470.853	320.339	424.281	431.031	395.596	427.656	0.124231	0.842644	1230.52	1513.03	1770.33	1219.99	1371.78	1495.16
orf19.3259	Ortholog(s) have peptidase activity, role in protein targeting to ER, signal peptide processing and signal peptidase complex localization		SEC11	1.0466	1.74e-05	205.284	273.695	521.995	464.984	239.489	493.489	0.72404	0.0500361	144.027	258.388	357.909	307.083	201.208	332.496	-0.272378	0.756872	161.261	214.846	110.29	200.855	188.054	155.572	-0.641198	0.0248414	681.453	617.015	449.482	382.939	649.234	416.21
orf19.7504	Ortholog of S. cerevisiae Rts3; a component of the protein phosphatase type 2A complex; Plc1-regulated; induced in core caspofungin response; Spider biofilm induced		RTS3	1.04653	7.62e-05	575.765	550.792	1424.99	902.598	563.279	1163.79	1.20765	8.47e-05	410.828	444.79	742.123	1234.37	427.809	988.244	-0.420394	0.2432	453.978	431.003	317.463	343.93	442.491	330.696	-0.30782	0.592726	1859.7	1198.49	933.963	1536.55	1529.09	1235.26
orf19.6261	Ortholog of S. cerevisiae Bph1; a putative ortholog of human Chediak-Higashi syndrome protein and murine beige gene implicated in disease syndromes involving defective lysosomal trafficking; mutant is viable	BPH1	BPH1	1.04401	1.29e-05	255.965	204.528	441.172	510.557	230.247	475.864	0.337851	0.310179	425.065	374.88	520.693	490.302	399.973	505.497	0.769674	0.0163957	202.221	159.617	328.918	289.452	180.919	309.185	0.0136889	0.992078	576.736	676.529	654.294	610.994	626.633	632.644
orf19.2619	Putative constitutive acid phosphatase; Rim101-repressed; DTT-extractable; N-glycosylated; possibly an essential gene, disruptants not obtained by UAU1 method	PHO113	PHO11	1.03777	0.0306357	19.8828	18.9055	41.6861	38.1375	19.3942	39.9118	1.15166	0.0198841	15.0286	25.1172	48.2121	41.2609	20.0729	44.7365	0.0267229	1	15.6919	14.7474	11.2518	19.7768	15.2196	15.5143	0.0921771	0.935407	54.3217	50.7629	60.3927	51.6344	52.5423	56.0135
orf19.940	GTPase activating protein (GAP) for Rsr1; negative regulator of filament branching, acts in hyphal growth guidance; required for wild-type budding pattern; induced in low iron; regulated by tyrosol and cell density	BUD2	BUD2	1.03481	6.22e-06	244.883	286.911	531.401	556.505	265.897	543.953	-0.0650072	0.896355	362.065	416.784	356.683	387.814	389.424	372.249	0.529443	0.155001	192.718	224.913	279.631	322.417	208.815	301.024	-0.620427	0.0272768	694.272	737.811	448.512	482.976	716.041	465.744
orf19.7085	Protein of unknown function; induced in core stress response; induced by cadmium stress via Hog1; oxidative stress-induced via Cap1; induced by Mnl1 under weak acid stress; macrophage-repressed; rat catheter and Spider biofilm induced			1.02949	7.61e-07	372.261	386.108	762.814	784.791	379.185	773.802	0.846147	0.031462	380.62	269.801	762.066	407.437	325.21	584.752	-0.244152	0.698746	293.373	302.291	295.018	207.806	297.832	251.412	-0.475288	0.297339	996.479	1040.58	956.225	508.982	1018.53	732.604
orf19.732	Possible dehydrogenase; flow model biofilm induced; rat catheter biofilm induced; Spider biofilm induced			1.02929	0.00324995	92.6438	105.8	254.52	150.425	99.222	202.473	0.409209	0.342062	72.292	81.0826	102.66	101.03	76.6873	101.845	-0.391583	0.561086	72.8119	83.0381	55.7065	62.8241	77.925	59.2653	-1.0602	0.0042438	330.901	201.035	129.016	125.918	265.968	127.467
orf19.2446	Ortholog(s) have cell division site, cell tip, cytoplasm, nucleus localization		YDL144C	1.02845	0.00622158	56.9964	38.7589	98.2733	98.2474	47.8776	98.2603	0.81631	0.031495	118.08	87.7499	217.344	145.224	102.915	181.284	1.07136	0.0321162	45.3668	29.8544	91.7845	67.3223	37.6106	79.5534	0.810975	0.0381327	128.385	130.312	272.287	181.751	129.349	227.019
orf19.3200	Master regulator (activator) of a-type mating; has HMG domain, which is predicted to bind DNA; gene has intron; not related to S. cerevisiae MATa2; a/alpha mating type may increase virulence, provides competitive advantage	MTLA2		1.02501	0.243174	3.75039	11.5867	10.0838	20.8208	7.66852	15.4523	0.557764	0.593821	6.39261	13.0675	11.1723	17.6	9.73008	14.3861	0.342574	0.94613	2.66655	9.44582	4.65801	10.3835	6.05619	7.52076	-0.178005	0.913205	13.7997	26.9216	14.3664	21.634	20.3606	18.0002
orf19.2791	Putative SH3-domain-containing protein	BBC1	BBC1	1.02483	2.25e-05	232.524	181.173	430.303	413.905	206.848	422.104	0.410522	0.292057	252.54	199.269	242.133	358.485	225.905	300.309	0.100553	0.927684	183.782	141.296	195.729	153.529	162.539	174.629	-0.564919	0.091127	561.944	549.017	305.223	445.729	555.481	375.476
orf19.2149	Putative sulfate permease; S. cerevisiae ortholog YPR003C localizes to the endoplasmic reticulum; regulated by Sef1p-, Sfu1p-, and Hap43p		YPR003C	1.02334	4.57e-06	227.162	240.569	471.753	478.369	233.865	475.061	0.61708	0.10272	309.436	186.393	331.131	429.525	247.915	380.328	0.0617027	0.976634	178.951	188.415	240.288	143.076	183.683	191.682	-0.394541	0.262552	616.256	634.315	416.808	534.523	625.286	475.665
orf19.3013	Septin; essential for viability; forms ring at sites of cell division and also forms filaments in mature chlamydospore; filamentous growth induced; regulated by Nrg1, Tup1, tyrosol and cell density; rat catheter biofilm repressed	CDC12	CDC12	1.01844	9.81e-07	1383.5	1443.22	2717.14	3008.42	1413.36	2862.78	0.17798	0.619816	1516.98	1706.75	1851.06	1795.91	1611.86	1823.49	0.166716	0.780797	1090.53	1129.73	1172.64	1319.39	1110.13	1246.02	-0.723951	0.00709597	3549.41	3988.9	2326.42	2237.48	3769.15	2281.95
orf19.2937	Phosphomannomutase; enzyme of O- and N-linked mannosylation; interconverts mannose-6-phosphate and mannose-l-phosphate; functional homolog of S. cerevisiae Sec53; antigenic in mice; Hap43-induced; flow model and Spider biofilm repressed	PMM1	SEC53	1.01791	1.12e-05	1447.18	1962.29	3549.3	3351.87	1704.73	3450.58	0.35621	0.265007	1722.54	2163.56	2366.54	2607.97	1943.05	2487.26	0.166903	0.817854	1140.14	1536.67	1331.33	1672.73	1338.4	1502.03	-0.54507	0.0641576	4635.78	4444.92	2974.62	3248.84	4540.35	3111.73
orf19.1037	Protein of unknown function; rat catheter biofilm repressed			1.01704	0.000453278	113.242	90.1662	186.288	226.673	101.704	206.481	0.768067	0.0169362	102.894	117.405	196.481	178.783	110.15	187.632	0.0878039	0.957228	89.6268	70.1785	79.3178	90.95	79.9027	85.1339	-0.211641	0.682131	243.913	299.983	246.754	222.953	271.948	234.853
orf19.1570	2,3-epoxysqualene-lanosterol cyclase (lanosterol synthase), conversion of 2,3-oxidosqualene to lanosterol in sterol biosynthesis; fluconazole-induced; possibly essential, disruptants not obtained by UAU1 method; rat catheter biofilm induced	ERG7	ERG7	1.01503	4.51e-06	304.294	300.381	629.979	592.313	302.337	611.146	0.297256	0.487613	528.282	341.514	476.207	592.663	434.898	534.435	0.501162	0.271149	239.897	235.079	409.42	263.03	237.488	336.225	-0.266646	0.498023	822.673	785.674	599.064	737.847	804.174	668.455
orf19.3558	Ortholog(s) have Golgi apparatus, endoplasmic reticulum localization		ERP3	1.0147	3.7e-06	631.154	744.984	1458.02	1320.56	688.069	1389.29	0.518844	0.0692529	750.656	836.311	1240.32	1033.53	793.484	1136.92	0.18391	0.75992	497.173	583.505	580.147	646.607	540.339	613.377	-0.360881	0.317857	1904.1	1751.49	1558.42	1288.05	1827.79	1423.23
orf19.4229	Putative polyphosphate phosphatase; role in hydrolysis of diphosphorylated inositol polyphosphates and diadenosine polyphosphates; Spider biofilm induced		DDP1	1.01417	0.0146268	31.6076	31.3449	69.8756	57.4159	31.4762	63.6458	0.802619	0.0294758	69.4151	57.2437	105.776	115.247	63.3294	110.512	0.98218	0.0896502	24.91	24.5144	53.9267	43.9595	24.7122	48.9431	0.723027	0.0795763	90.8729	76.6007	133.131	143.437	83.7368	138.284
orf19.5588	Putative GPI-anchored adhesin-like protein; hyphal-induced expression	PGA60		1.0141	0.179558	8.23964	9.30804	17.3344	18.0793	8.77384	17.7069	0.238301	0.787277	22.4244	35.966	41.9341	26.9783	29.1952	34.4562	1.70188	0.0330387	6.43846	7.32017	16.905	28.2296	6.87932	22.5673	0.883175	0.158126	22.7112	23.9591	52.1691	34.1282	23.3351	43.1486
orf19.2410	Protein similar to S. cerevisiae Sys3p; putative role in endosome-Golgi vesicle docking; upregulated in biofilm; induced upon adherence to polystyrene	SYS3	IMH1	1.01401	0.000990211	215.654	258.648	348.722	608.614	237.151	478.668	0.254052	0.53465	185.167	256.427	254.882	271.802	220.797	263.342	-0.12389	0.907205	169.637	202.836	142.527	198.834	186.237	170.681	-0.937529	0.00650253	457.193	805.094	320.512	338.496	631.143	329.504
orf19.4602	Predicted malate dehydrogenase precursor; macrophage-induced transcript; protein present in exponential and stationary growth phase yeast cultures; Spider biofilm repressed	MDH1-1	MDH1	1.01295	0.000127302	5984.78	4407.36	8667.78	12306	5196.07	10486.9	0.837668	0.00112842	6260.35	7661.62	13269.4	11611.5	6960.98	12440.5	0.397801	0.380739	4718.69	3448.92	4840.04	5922.06	4083.81	5381.05	0.172184	0.764684	11322.8	16316.8	16677.1	14466.2	13819.8	15571.7
orf19.4942	Ortholog of Candida albicans WO-1 : CAWG_00134			1.01117	0.267739	49.7065	22.2795	126.133	18.5444	35.993	72.3385	0.465616	0.496102	31.351	18.5893	30.7524	38.2755	24.9702	34.514	-0.553476	0.720518	39.9474	16.659	24.6736	13.9369	28.3032	19.3053	-1.1246	0.266796	161.117	27.4363	38.9368	47.4427	94.2767	43.1898
orf19.4356	Putative glucose transporter of the major facilitator superfamily; the C. albicans glucose transporter family comprises 20 members; 12 probable membrane-spanning segments, extended C terminus; expressed in rich medium with 2% glucose	HGT3	YDL199C	1.00751	0.0115252	31.7352	37.1476	70.3608	67.8272	34.4414	69.094	0.328481	0.559621	74.0357	50.2013	81.5727	74.4346	62.1185	78.0037	0.828766	0.22377	24.8545	29.2382	57.7748	38.2673	27.0464	48.021	0.102289	0.911896	91.8472	90.0583	102.38	92.9091	90.9528	97.6448
orf19.1055	Septin; essential for viability; functional homolog of S. cerevisiae Cdc3p; down-regulation associated with azole resistance; macrophage/pseudohyphal-repressed; virulence-group-correlated expression; gene has intron	CDC3	CDC3	1.00703	2.12e-06	1685.07	1436.67	3077.98	3198.26	1560.87	3138.12	0.391783	0.177814	1777.28	1980.76	2414.71	2515.92	1879.02	2465.32	0.243648	0.63427	1328.75	1124.1	1373.92	1531.15	1226.43	1452.54	-0.421261	0.189259	4020.5	4240.87	3035.02	3134.31	4130.68	3084.66
orf19.2916	Ortholog of C. dubliniensis CD36 : Cd36_45740, C. parapsilosis CDC317 : CPAR2_401900, Candida tenuis NRRL Y-1498 : CANTEDRAFT_116046 and Pichia stipitis Pignal : PICST_28890			1.00648	0.313	2.59748	11.4373	8.56	19.4004	7.01737	13.9802	-0.0691184	1	9.83911	10.8858	10.6373	9.0412	10.3624	9.83924	0.561338	0.853871	1.73718	9.38866	7.5447	8.43985	5.56292	7.99228	-0.574787	0.618551	11.8238	25.0092	13.3045	11.3668	18.4165	12.3357
orf19.988	Protein of unknown function; oral infection upregulated gene; upregulated in strains from HIV+ patients with oral candidiasis; mutants have reduced ability to damage oral epithelial cells; transcript possibly regulated upon hyphal formation		YGR149W	1.00573	0.00261111	71.6317	86.8317	136.219	181.356	79.2317	158.787	0.247728	0.607126	117.415	122.397	165.88	118.829	119.906	142.355	0.578053	0.271961	56.1799	68.2713	90.695	94.6538	62.2256	92.6744	-0.230849	0.723237	178.723	239.647	207.796	148.704	209.185	178.25
orf19.3782	Predicted membrane transporter; member of the peptide-acetyl-coA transporter (PAT) family, major facilitator superfamily (MFS); induced by alpha pheromone in Spider medium		YBR220C	1.00228	0.000754341	91.7808	132.817	235.368	212.871	112.299	224.12	0.0963461	0.875799	163.209	118.138	143.23	157.517	140.674	150.374	0.305357	0.730007	71.7535	104.633	126.774	90.7213	88.1932	108.747	-0.647904	0.0417116	307.151	282.624	180.235	196.068	294.888	188.151
orf19.6443	Protein with an enoyl-CoA hydratase related domain; Spider biofilm induced			1.00119	0.0145899	30.5891	37.0579	63.2777	71.76	33.8235	67.5188	1.4452	0.000115297	33.5552	55.2254	128.062	114.153	44.3903	121.107	0.372046	0.760851	23.9213	29.204	25.3754	43.2654	26.5626	34.3204	0.768609	0.0529704	82.9453	94.8956	160.739	142.456	88.9205	151.598
orf19.3534	Putative Rho family GTPase; possible substrate of protein farnesyltransferase and geranylgeranyltransferase type I; greater transcription in hyphal form than yeast form; plasma membrane-localized	RHO3	RHO3	0.99993	1.86e-06	728.18	804.815	1550.82	1513.72	766.497	1532.27	0.578639	0.03395	725.951	716.543	1054.14	1100.18	721.247	1077.16	-0.110028	0.882659	573.804	630.177	561.319	553.761	601.991	557.54	-0.581202	0.0401378	2025.56	2007.35	1325.01	1370.54	2016.46	1347.78
orf19.7637	Protein related to flavohemoglobins; not required for wild-type nitric oxide resistance; has predicted globin, FAD-binding, and NAD(P)-binding domains but lacks some conserved residues of flavohemoglobins; Hap43p-repressed gene	YHB4		0.998245	0.00660017	111.088	102.074	278.99	147.279	106.581	213.135	0.703086	0.0357774	198.639	144.822	236.561	322.728	171.731	279.644	0.66299	0.166996	87.6989	79.7388	154.182	111.331	83.7189	132.756	0.321577	0.588224	362.517	197.166	298.038	401.377	279.842	349.707
orf19.4600.1	Protein of unknown function; flow model biofilm repressed			0.998183	5.05e-05	902.956	1236.62	1889.62	2381.64	1069.79	2135.63	0.983951	8.34e-05	654.287	794.909	1360.36	1506.2	724.598	1433.28	-0.583493	0.107279	711.105	968.697	505.445	614.808	839.901	560.127	-0.649682	0.0310787	2468.96	3157.27	1710.03	1876.23	2813.11	1793.13
orf19.1618.1	Ortholog(s) have cytosol localization			0.998166	0.0131208	34.3062	51.9176	86.9868	84.456	43.1119	85.7214	0.318933	0.536496	55.371	72.4028	73.9395	85.4854	63.8869	79.7124	0.549507	0.522152	26.5996	41.1463	42.4292	56.3236	33.8729	49.3764	-0.177888	0.81311	113.574	112.098	93.2048	106.272	112.836	99.7383
orf19.7350	Fluconazole-induced protein; Ras1, Cyr1 repressed and Efg1 induced; regulated by Nrg1, Tup1, Tbf1, Ssn6; induced in oralpharyngeal candidasis; rat catheter biofilm repressed	RCT1	YNL208W	0.997037	3.73e-05	9720.72	13492.4	22373.7	23954.6	11606.6	23164.2	1.02091	0.000129334	7229.72	9666.64	18706.9	15579.5	8448.18	17143.2	-0.480455	0.271961	7662.31	10561.5	5589.35	7471.95	9111.89	6530.65	-0.506854	0.125143	29224	31764.2	23511	19409.7	30494.1	21460.4
orf19.1433	Protein of unknown function; Hap43-repressed; colony morphology-related gene regulation by Ssn6; Spider biofilm induced			0.996577	0.0117955	37.3715	33.2069	74.2599	66.9734	35.2892	70.6166	0.813156	0.061865	39.2721	44.7327	85.104	62.6008	42.0024	73.8524	0.224189	0.869995	29.5619	25.8525	30.1985	34.7064	27.7072	32.4524	-0.00705354	1	96.791	89.0811	106.44	78.5057	92.936	92.4729
orf19.5474	Protein of unknown function; induced by Mnl1 under weak acid stress; transcript detected on high-resolution tiling arrays; Spider biofilm repressed			0.996384	0.024623	28.5668	51.4474	81.7443	77.1741	40.0071	79.4592	0.570023	0.376261	21.0141	27.6818	27.253	45.155	24.3479	36.204	-0.730761	0.419789	21.9376	40.9658	16.0065	21.6103	31.4517	18.8084	-1.20626	0.00442206	106.663	102.508	34.8734	55.6505	104.586	45.262
orf19.6755	Ortholog(s) have D-lactate dehydrogenase (cytochrome) activity, role in aerobic respiration, cellular carbohydrate metabolic process and mitochondrial inner membrane localization	DLD2	DLD1	0.996133	0.0300277	34.7503	19.9939	60.7984	49.4724	27.3721	55.1354	0.83217	0.160735	41.9432	16.4685	52.9752	51.3143	29.2058	52.1447	0.0695545	1	27.8386	15.1602	33.28	11.9739	21.4994	22.6269	-0.151769	0.865641	79.0217	66.0611	66.5531	63.9973	72.5414	65.2752
orf19.1034	Protein with a predicted cytochrome b5-like Heme/Steroid binding domain; Hap43, caspofungin repressed; flow model biofilm induced			0.994319	0.0140629	35.0451	31.5949	70.502	62.6132	33.32	66.5576	0.350764	0.487613	65.8231	57.1764	81.5582	75.2761	61.4998	78.4171	0.855395	0.168087	27.7102	24.6099	51.0728	43.98	26.16	47.5264	0.164247	0.831587	91.8541	83.3284	102.382	93.9387	87.5913	98.1605
orf19.4041	Putative peroxisomal ubiquitin conjugating enzyme; regulated by Sef1, Sfu1, and Hap43; rat catheter biofilm induced; Spider biofilm induced	PEX4	PEX4	0.992832	0.0215181	28.0697	26.7448	52.8012	56.458	27.4073	54.6296	0.794924	0.0315482	55.1613	61.705	102.672	100.191	58.4332	101.431	1.06397	0.0568016	22.1535	20.8765	42.4824	47.8253	21.515	45.1539	0.818126	0.0374551	69.1243	74.7554	129.014	124.888	71.9399	126.951
orf19.288	Putative methionine biosynthesis protein; ketoconazole-induced; amphotericin B repressed; Spider biofilm repressed	MET13	MET13	0.988568	0.000378718	147.081	110.813	238.57	274.953	128.947	256.761	0.595341	0.0927348	260.596	158.47	323.499	309.74	209.533	316.62	0.674326	0.220716	116.429	86.2152	202.476	121.538	101.322	162.007	0.228687	0.589041	312.062	364.161	406.501	386.002	338.111	396.252
orf19.3218	Putative multidrug resistance protein; upregulated by Efg1p		YJR124C	0.988117	0.00266929	82.9752	74.0037	178.312	133.676	78.4894	155.994	-0.844771	0.01374	148.944	134.755	69.7588	88.0766	141.849	78.9177	0.826813	0.0531423	65.5652	57.7347	115.329	103.951	61.6499	109.64	-1.05397	0.00386342	232.113	178.122	88.0994	109.348	205.118	98.7235
orf19.7537	Formin; probable role in hyphal cytoskeletal polarity; synthetic lethality if Bnr1p and Bni1p are absent	BNR1		0.987781	0.000226345	127.749	143.362	242.991	293.879	135.555	268.435	0.292196	0.524912	158.359	116.893	150.377	186.693	137.626	168.535	0.000388831	1	100.495	112.427	122.984	89.7946	106.461	106.389	-0.745752	0.0183823	317.982	389.093	189.476	232.155	353.537	210.815
orf19.3879	Predicted protein of unknown funtion; overlaps orf19.3879.1, which is a region annotated as blocked reading frame			0.987241	0.0917586	14.0179	12.6942	26.4304	26.7249	13.356	26.5776	0.450119	0.549515	27.7533	17.3198	27.5079	34.1196	22.5365	30.8137	0.723709	0.550973	11.0838	9.86662	21.8214	13.0169	10.4752	17.4192	0.138676	0.910521	34.5633	35.4538	34.8392	42.285	35.0085	38.5621
orf19.242.2	Ortholog(s) have endoplasmic reticulum localization		YSY6	0.986815	0.00010571	476.9	648.729	1248.22	980.52	562.814	1114.37	0.926027	0.000396734	413.506	501.537	887.281	851.515	457.521	869.398	-0.319417	0.526326	375.277	508.502	319.29	388.045	441.889	353.667	-0.429436	0.212389	1629.56	1301.09	1115.08	1060.96	1465.33	1088.02
orf19.1743	Acetyl-CoA synthetase; induced by human neutrophils; fluconazole-repressed; regulated by Nrg1/Mig1; colony morphology-related gene regulation by Ssn6; only in stationary phase cultures; rat catheter biofilm repressed, Spider biofilm induced	ACS1	ACS1	0.985463	4.97e-06	583.705	485.921	1030.4	1089.81	534.813	1060.1	0.629082	0.018056	943.234	828.322	1407.91	1331.96	885.778	1369.94	0.702817	0.0171446	460.55	379.91	729.595	639.887	420.23	684.741	0.296921	0.419296	1346.08	1444.94	1769.38	1659.55	1395.51	1714.47
orf19.3813	Ortholog of C. dubliniensis CD36 : Cd36_44340, C. parapsilosis CDC317 : CPAR2_302240, Candida tenuis NRRL Y-1498 : CANTEDRAFT_105331 and Debaryomyces hansenii CBS767 : DEHA2E03454g			0.984006	0.00456776	58.443	53.522	116.63	105.239	55.9825	110.935	0.602062	0.153189	59.7306	52.3101	77.9815	92.1433	56.0204	85.0624	-0.0242361	1	46.1686	41.762	46.3431	40.2372	43.9653	43.2902	-0.455474	0.34064	152.097	139.86	98.3288	114.522	145.979	106.426
orf19.7576	Ortholog of S. pombe atl1 alkyltransferase-like protein; mutants are viable; Spider biofilm induced			0.984	0.0147964	48.2424	61.7309	86.9101	130.263	54.9867	108.587	0.975499	0.00948599	45.5304	57.9193	110.202	93.3864	51.7248	101.794	-0.106339	0.965285	37.7187	48.6558	34.886	45.059	43.1872	39.9725	-0.167198	0.832297	114.521	171.648	138.204	116.666	143.085	127.435
orf19.4415	RNA polymerase II mediator complex subunit	MED3		0.983222	0.0613057	29.2493	28.2773	37.5182	76.4304	28.7633	56.9743	0.184034	0.79628	34.3614	38.6927	38.9726	44.0021	36.5271	41.4874	0.319463	0.791981	23.0722	22.0889	26.4243	30.0146	22.5805	28.2194	-0.531155	0.452641	50.3149	99.8405	49.1664	54.6811	75.0777	51.9238
orf19.4631	C-4 sterol methyl oxidase; role in ergosterol biosynthesis; Hap43-induced; ketoconazole-induced; amphotericin B, caspofungin repressed; possibly essential gene, disruptants not obtained by UAU1 method; Spider biofilm repressed	ERG251		0.983215	0.000620579	173.011	149.341	384.375	253.936	161.176	319.156	0.230827	0.578513	236.279	288.177	350.798	264.644	262.228	307.721	0.675982	0.0767033	136.648	116.598	182.274	223.125	126.623	202.699	-0.122218	0.854144	500.758	338.08	440.237	330.341	419.419	385.289
orf19.7539.1	Putative adhesin-like protein; transcription detected in high-resolution tiling array experiments			0.979708	0.000773135	92.39	86.3433	169.161	183.728	89.3666	176.444	0.273254	0.58843	122.79	81.8391	118.819	128.494	102.314	123.657	0.171005	0.890278	72.9238	67.4619	95.6106	62.5907	70.1929	79.1007	-0.586033	0.102725	221.21	243.407	149.513	159.951	232.309	154.732
orf19.6327	Putative sphingolipid transfer protein; involved in localization of glucosylceramide which is important for virulence; Spider biofilm repressed	HET1		0.979188	7.12e-05	4366.56	3986.91	6808.52	9659.91	4176.74	8234.22	1.28168	9.79e-08	2052.48	2526.1	5729.96	5401.91	2289.29	5565.93	-0.890861	0.000801213	3442.48	3120.36	1586.48	1952.88	3281.42	1769.68	-0.639496	0.0552902	8894.25	12808	7201.47	6729.98	10851.1	6965.72
orf19.1012	Ortholog(s) have clathrin binding activity, role in Golgi to vacuole transport, endosomal transport and AP-1 adaptor complex, cytosol, endosome, nucleus localization		APS1	0.978266	1.63e-05	298.532	311.023	558.378	642.055	304.778	600.217	0.48518	0.146881	199.881	283.047	335.621	340.483	241.464	338.052	-0.358266	0.497083	235.243	243.529	153.854	219.465	239.386	186.66	-0.901664	0.000448144	729.814	850.914	421.873	424.171	790.364	423.022
orf19.3936	Glycerophosphocholine phosphodiesterase; mutation confers hypersensitivity to 5-fluorouracil (5-FU); F-12/CO2 early biofilm induced		GDE1	0.977841	1.16e-05	685.558	581.225	1181.48	1315.42	633.392	1248.45	0.160505	0.730725	617.813	464.909	497.149	713.027	541.361	605.088	-0.250842	0.665931	540.807	454.541	478.319	358.689	497.674	418.504	-1.11934	7.05e-05	1543.6	1743.91	625.719	887.446	1643.76	756.583
orf19.5194.1	Putative protein of unknown function; clade-associated gene expression		YIR035C	0.977829	0.000116004	182.219	142.01	302.142	338.471	162.115	320.306	0.979602	0.00104123	154.372	188.786	394.071	282.791	171.579	338.431	0.0552123	0.982927	144.098	110.667	118.967	146.281	127.383	132.624	0.00690154	1	395.023	448.47	494.494	353.06	421.746	423.777
orf19.4702	Possible similarity to mutator-like element (MULE) transposase; flow model biofilm induced; expression regulated during planktonic growth			0.977486	0.0742535	22.1273	17.6618	27.9755	50.7543	19.8946	39.3649	-0.347724	0.60466	47.3187	34.2918	34.3273	29.6943	40.8052	32.0108	1.0018	0.166996	17.5791	13.6445	36.9404	26.133	15.6118	31.5367	-0.371314	0.650064	37.4898	66.25	42.9902	37.1796	51.8699	40.0849
orf19.1203	Protein with a predicted role in docking and fusion of post-Golgi vesicles with the plasma membrane; filament induced; fungal-specific (no human or murine homolog)	SRO77	SRO77	0.973496	4.02e-06	465.638	418.224	846.683	890.357	441.931	868.52	0.420646	0.172022	387.432	385.554	489.435	545.256	386.493	517.345	-0.217792	0.701664	367.298	327.099	299.556	297.962	347.199	298.759	-0.820746	0.00111973	1106.1	1180.49	615.422	679.056	1143.29	647.239
orf19.2322.3	Protein involved in ER to Golgi transport; rat catheter and Spider biofilm repressed	ERP5	ERP5	0.972119	2.21e-05	1581.97	1280.59	2518.76	3099.09	1431.28	2808.92	0.595707	0.0270654	1403.02	1384.55	2305.98	1906.65	1393.79	2106.31	-0.062562	0.951642	1247.6	1001.82	1084.84	1070.05	1124.71	1077.45	-0.48861	0.149836	3290.64	4108.72	2897.75	2375.83	3699.68	2636.79
orf19.6500	Ornithine acetyltransferase; Gcn2, Gcn4-regulated; clade-specific gene expression; possibly essential gene, disruptants not obtained by UAU1 method; Spider biofilm induced	ECM42	ARG7	0.971827	0.0556216	73.962	26.2439	101.406	95.9576	50.1029	98.682	0.773232	0.0663864	67.9251	45.3504	107.002	86.708	56.6377	96.8549	0.15196	0.946001	59.4667	19.4279	53.0493	34.5203	39.4473	43.7848	-0.098929	0.910583	132.341	127.42	134.1	108.419	129.88	121.26
orf19.2836	Protein with similarity to carbonic anhydrases			0.969322	0.0949141	17.3483	10.1311	23.0929	31.4339	13.7397	27.2634	0.868713	0.112282	16.3428	29.8636	41.4971	43.0972	23.1032	42.2971	0.707245	0.595378	13.9302	7.63028	12.1741	23.5556	10.7803	17.8648	0.55703	0.365586	30.5971	41.2591	52.2275	53.6638	35.9281	52.9457
orf19.4305	Ortholog of C. dubliniensis CD36 : Cd36_52590, C. parapsilosis CDC317 : CPAR2_100565, Debaryomyces hansenii CBS767 : DEHA2G06908g and Candida guilliermondii ATCC 6260 : PGUG_02858			0.965603	0.0902097	14.3787	26.9517	32.764	47.5263	20.6652	40.1452	0.851511	0.201837	17.4957	28.7317	56.9485	26.7112	23.1137	41.8298	0.148128	0.986803	10.9286	21.5829	13.1357	22.5949	16.2558	17.8653	-0.0144682	1	43.428	62.3674	70.5537	34.1799	52.8977	52.3668
orf19.3142	Ortholog of C. dubliniensis CD36 : Cd36_46140, C. parapsilosis CDC317 : CPAR2_501210, Candida tenuis NRRL Y-1498 : CANTEDRAFT_97195 and Debaryomyces hansenii CBS767 : DEHA2E08800g			0.964334	0.00105442	85.4602	86.0311	165.518	169.116	85.7457	167.317	0.852152	0.0437873	88.3046	106.417	227.435	124.271	97.3609	175.853	0.160134	0.891368	67.347	67.3415	67.9587	82.5405	67.3443	75.2496	0.000163418	1	216.279	224.221	284.533	155.996	220.25	220.265
orf19.3394	Predicted membrane protein; induced by alpha pheromone in SpiderM medium			0.962831	9.27e-05	173.598	220.832	378.726	388.076	197.215	383.401	0.695756	0.0169779	165.375	202.118	311.361	283.985	183.747	297.673	-0.121946	0.908351	136.388	173.349	127.471	156.59	154.868	142.03	-0.437677	0.157413	494.78	514.548	391.13	354.023	504.664	372.577
orf19.1587	Putative glucose transporter of the major facilitator superfamily; the C. albicans glucose transporter family comprises 20 members; 12 probable membrane-spanning segments; regulated by Nrg1	HGT20		0.962735	0.0768425	20.9446	16.1365	46.0618	26.6949	18.5406	36.3784	1.21058	0.0318076	24.1135	14.8708	32.8559	57.6875	19.4922	45.2717	0.0421954	1	16.6616	12.4346	18.9796	11.1504	14.5481	15.065	0.243243	0.826111	59.2895	36.2995	42.0543	71.111	47.7945	56.5827
orf19.2607	Protein of unknown function; Spider biofilm induced			0.962177	0.00010181	162.493	141.47	299.442	294.018	151.982	296.73	1.1156	0.0002272	112.546	118.742	288.911	212.429	115.644	250.67	-0.419261	0.456827	128.337	110.458	86.9101	91.8486	119.397	89.3794	-0.315092	0.448926	391.088	389.969	362.412	265.327	390.529	313.87
orf19.5505	Putative imidazole glycerol phosphate synthase; histidine biosynthesis; no human/murine homolog; transcription induced by histidine starvation; regulated by Gcn2p and Gcn4p; higher protein level in stationary phase	HIS7	HIS7	0.96063	3.93e-05	674.183	683.371	1510.73	1131.4	678.777	1321.06	0.649645	0.0148659	855.225	745.895	1324.09	1187.73	800.56	1255.91	0.21502	0.691833	531.433	534.911	661.56	576.166	533.172	618.863	-0.143827	0.798087	1972.27	1501.33	1663.9	1479.99	1736.8	1571.95
orf19.2452	Protein of unknown function; induced in high iron; repressed in core caspofungin response; ketoconazole-repressed; colony morphology-related gene regulation by Ssn6; possibly subject to Kex2 processing			0.960541	0.000136345	154.796	188.262	360.3	305.895	171.529	333.097	0.879433	0.00443672	153.163	188.772	261.765	367.515	170.968	314.64	-0.025051	1	121.659	147.749	118.019	146.286	134.704	132.152	-0.155229	0.781639	470.113	406.202	329.787	457.097	438.157	393.442
orf19.5045	Predicted protein tyrosine phosphatase; involved in regulation of MAP kinase Hog1 activity; induced by Mnl1 under weak acid stress; rat catheter and Spider biofilm induced	PTP2	PTP2	0.959853	0.0799512	45.9184	60.1027	149.308	57.4059	53.0106	103.357	0.664507	0.150543	59.8139	55.8704	71.9377	111.547	57.8421	91.7421	0.107946	0.965285	35.866	47.407	46.3221	43.0714	41.6365	44.6968	-0.24009	0.821466	192.67	78.3085	91.2064	138.193	135.489	114.699
orf19.2525	Homoisocitrate dehydrogenase; catalyzes 4th step in the alpha-aminoadipate pathway of lysine biosynthesis; clade-associated gene expression; protein level decreases in stationary phase cultures; Spider biofilm repressed	LYS12	LYS12	0.959344	0.00148569	236.233	208.697	320.816	544.932	222.465	432.874	0.785523	0.00777084	321.452	322.496	644.198	465.858	321.974	555.028	0.507571	0.169437	186.462	163.086	248.522	249.242	174.774	248.882	0.284129	0.620467	420.655	720.762	808.847	581.144	570.708	694.996
orf19.7229	Protein of unknown function; early-stage flow model biofilm induced; Hap43-repressed; Spider biofilm repressed	IML2	IML2	0.95809	5.46e-05	448.853	320.941	738.617	760.224	384.897	749.421	0.260662	0.576516	440.197	270.057	379.265	471.708	355.127	425.486	-0.14101	0.902485	354.56	250.467	341.405	207.724	302.513	274.564	-0.890187	0.00056627	964.876	1008.01	477.213	587.17	986.441	532.191
orf19.7128	Putative Golgi integral membrane protein; transcript regulated by Mig1	SYS1	SYS1	0.957836	8.71e-05	300.852	309.53	508.868	676.46	305.191	592.664	0.847238	0.00385205	201.659	200.07	420.138	302.675	200.864	361.407	-0.625876	0.0618212	237.098	242.333	155.921	154.597	239.715	155.259	-0.78677	0.016149	665.604	896.009	527.261	377.829	780.806	452.545
orf19.7261	Putative Rab GDP-dissociation inhibitor; GlcNAc-induced protein; Spider biofilm repressed	GDI1	GDI1	0.954649	1.75e-05	1466.23	1264.57	2409.19	2885.11	1365.4	2647.15	0.991399	4.28e-05	1138.82	1018.63	2023.51	2265.87	1078.72	2144.69	-0.363883	0.376039	1156.2	989.425	880.781	787.01	1072.82	833.895	-0.377803	0.285614	3147.45	3825.09	2543.53	2822.61	3486.27	2683.07
orf19.6237	G-protein of RAC subfamily; required for embedded filamentous growth, not for serum-induced hyphal growth; dynamic localization at plasma membrane and nucleus; similar to, but not interchangeable with, Cdc42p; lacks S. cerevisiae homolog	RAC1	RHO5	0.951737	6e-06	794.873	868.999	1568	1649.07	831.936	1608.54	0.71697	0.0095693	621.278	751.275	1204.38	1051.83	686.277	1128.11	-0.300056	0.511599	626.404	680.388	479.934	581.072	653.396	530.503	-0.584466	0.045509	2048.27	2186.56	1513.37	1310.74	2117.41	1412.06
orf19.6272	Putative ubiquitin C-terminal hydrolase; regulated by Gcn2p and Gcn4p		YUH1	0.951314	0.0361438	34.3794	56.3186	105.106	69.9594	45.349	87.5326	0.381786	0.412466	64.7314	61.9051	90.6787	74.3073	63.3182	82.493	0.464671	0.640022	26.5677	44.7068	50.0947	47.7646	35.6372	48.9297	-0.155283	0.860022	136.324	93.7818	113.625	92.9335	115.053	103.279
orf19.2923	Predicted membrane transporter, member of the drug:proton antiporter (14 spanner) (DHA2) family, MFS superfamily; induced by alpha pheromone in SpiderM medium			0.948149	0.000580661	122.718	107.009	205.287	238.841	114.863	222.064	0.143896	0.766986	146.589	139.521	171.336	144.72	143.055	158.028	0.290405	0.697356	96.9585	83.5052	113.416	107.725	90.2318	110.57	-0.563664	0.108927	268.607	316.255	214.996	180.658	292.431	197.827
orf19.5941	Ortholog(s) have role in ER to Golgi vesicle-mediated transport and ER to Golgi transport vesicle, integral to Golgi membrane, integral to endoplasmic reticulum membrane localization		ERV41	0.947953	6.14e-06	738.458	710.277	1413.2	1382.21	724.368	1397.71	0.757345	0.00439646	699.97	598.026	1150.54	1043.61	648.998	1097.07	-0.181957	0.751703	582.222	555.845	541.56	461.839	569.034	501.699	-0.421749	0.195625	1845.82	1832.97	1445.8	1300.41	1839.39	1373.11
orf19.2972	High affinity cyclic nucleotide phosphodiesterase; moderates signaling by cAMP; required for virulence, switching, cell wall, hyphal, not pseudohyphal growth; expressed shortly after hyphal induction; rat catheter and Spider biofilm induced	PDE2	PDE2	0.946185	0.000398573	429.045	322.239	855.367	594.33	375.642	724.848	0.921236	0.00743042	371.953	249.284	466.913	709.811	310.619	588.362	-0.299295	0.655634	338.835	251.587	288.433	191.847	295.211	240.14	-0.373076	0.413366	1116.03	789.386	587.845	883.3	952.707	735.572
orf19.1690	Protein similar to alpha agglutinin anchor subunit; secreted; exogenously expressed protein is a substrate for Kex2 processing in vitro; fluconazole-induced; induced by alpha pheromone in SpiderM medium; Hap43-induced	TOS1	TOS1	0.94457	7.62e-05	6508.25	5596.51	9941.2	13357.2	6052.38	11649.2	0.491698	0.170755	3124.8	4854.5	6215.83	5004	3989.65	5609.92	-0.624793	0.104595	5130.98	4380.05	2415.09	3753.05	4755.51	3084.07	-1.12788	9.32e-05	12985.9	17710.9	7811.7	6234.65	15348.4	7023.18
orf19.7163	Ortholog of C. dubliniensis CD36 : Cd36_73790, C. parapsilosis CDC317 : CPAR2_702880, Candida tenuis NRRL Y-1498 : CANTEDRAFT_92070 and Debaryomyces hansenii CBS767 : DEHA2D10318g			0.943047	0.00396609	110.26	130.612	177.358	285.259	120.436	231.309	0.839446	0.0269819	66.6648	104.821	163.119	143.953	85.7431	153.536	-0.510282	0.437299	86.6253	102.542	50.8575	81.7213	94.5835	66.2894	-0.665554	0.0986647	233.02	376.745	204.766	179.614	304.883	192.19
orf19.7080	Isopropyl malate dehydrogenase; leucine biosynthesis; induced by human whole blood or PMNs; protein level decreases in stationary phase; GlcNAc-induced protein; flow model biofilm repressed	LEU2	LEU2	0.941967	0.000842518	606.443	347.143	891.274	943.85	476.793	917.562	1.17321	1.47e-05	607.02	502.31	1427.9	1073.95	554.665	1250.92	0.191878	0.82134	479.302	270.512	469.759	387.796	374.907	428.777	0.374824	0.326659	1164.37	1251.39	1793.9	1338.66	1207.88	1566.28
orf19.5325	Protein similar to S. cerevisiae Kin3p; induced under Cdc5p depletion; shows Mob2p-dependent hyphal regulation; mutants are hypersensitive to caspofungin	KIN3	KIN3	0.941731	0.0112306	112.723	145.805	170.965	325.475	129.264	248.22	-0.0660104	0.9207	117.931	166.729	134.377	137.533	142.33	135.955	0.118815	0.931442	88.4163	114.61	90.5602	129.488	101.513	110.024	-0.943559	0.0205356	225.103	429.51	168.958	171.318	327.307	170.138
orf19.4584	Acid phosphatase; induced by Mnl1 under weak acid stress; Spider biofilm induced	PHO114		0.940585	0.00744657	53.8935	56.1996	103.485	107.733	55.0466	105.609	0.883188	0.0262292	78.8306	50.2793	112.249	126.059	64.5549	119.154	0.207331	0.894162	42.4199	44.0375	61.5788	38.2434	43.2287	49.9111	0.10045	0.900773	135.294	142.782	141.328	156.846	139.038	149.087
orf19.2737	Carbohydrate kinase domain-containing protein; Spider biofilm induced		YDR109C	0.938496	1.03e-05	668.347	683.319	1283.8	1306.47	675.833	1295.13	1.30611	4.5e-08	348.237	332.293	855.492	827.505	340.265	841.499	-1.01263	2.37e-05	526.813	534.891	269.339	256.707	530.852	263.023	-0.694799	0.010647	1676.93	1732.38	1075.15	1031.03	1704.66	1053.09
orf19.1559	Aspartate-semialdehyde dehydrogenase; forms a homodimer; conserved in bacteria, archaea, and fungi but not in mammals; ketoconazole-repressed; protein present in exponential and stationary growth phase yeast cultures; GlcNAc-induced protein	HOM2	HOM2	0.936637	0.000149855	765.249	687.234	1148.33	1632.69	726.242	1390.51	0.460672	0.11382	952.899	795.691	1240.09	1166.27	874.295	1203.18	0.243626	0.642235	603.5	537.646	737.185	614.555	570.573	675.87	-0.28323	0.523445	1501.1	2163.7	1558.45	1453.14	1832.4	1505.79
orf19.7600	Glutathione-dependent formaldehyde dehydrogenase; glycine catabolism; repressed by Efg1 in yeast, not hyphal growth conditions; induced by Mnl1 under weak acid stress; Spider biofilm repressed	FDH3	SFA1	0.936368	3.06e-05	1764.58	1450.96	2821.31	3334.52	1607.77	3077.91	0.54621	0.0835654	2190.45	1481.1	2710.57	2650.84	1835.77	2680.7	0.167479	0.826943	1391.52	1135.2	1694.58	1143.83	1263.36	1419.2	-0.272978	0.488916	3685.69	4421.06	3406.7	3302.55	4053.37	3354.62
orf19.730	Ortholog(s) have Rho GTPase activator activity and role in establishment or maintenance of actin cytoskeleton polarity, small GTPase mediated signal transduction		RGD2	0.934354	6.15e-05	288.945	263.288	484.215	572.042	276.116	528.129	0.537478	0.0645286	265.246	267.928	382.04	391.862	266.587	386.951	-0.0753634	0.941088	227.962	205.873	205.05	207.08	216.917	206.065	-0.522448	0.0888824	633.027	757.982	480.241	488.154	695.505	484.197
orf19.6705	Putative guanyl nucleotide exchange factor with Sec7 domain; required for normal filamentous growth; regulated by yeast-hyphal switch; filament induced; regulated by Nrg1, Tup1, Mob2, Hap43; mRNA binds She3; Spider biofilm induced		YEL1	0.930632	1.15e-05	1749.81	1810.78	3175.27	3611.15	1780.3	3393.21	0.477516	0.123802	1157.71	1332.09	1481.41	1985.36	1244.9	1733.39	-0.538968	0.0838703	1379.33	1417.4	894.804	1029.87	1398.36	962.337	-1.04345	0.000121838	4147.89	4788.02	1862.65	2472.68	4467.95	2167.66
orf19.6117	S. pombe ortholog SPAC5D6.04 is a predicted auxin family transmembrane transporter; ketoconazole and hypoxia induced		YBR287W	0.930054	0.0263804	36.1224	28.7719	65.9688	58.2741	32.4471	62.1214	0.190357	0.8118	48.8062	44.9668	36.8146	70.24	46.8865	53.5273	0.499667	0.567191	28.6735	22.2774	37.8192	34.6363	25.4754	36.2277	-0.289282	0.728854	85.9288	77.5786	47.1893	86.5677	81.7537	66.8785
orf19.7149	Putative GTPase inhibitor; predicted role in endocytosis, protein targeting to vacuole; rat catheter biofilm repressed		ROY1	0.929835	4.53e-05	267.061	301.194	547.466	533.893	284.127	540.679	0.730696	0.0132206	237.071	231.619	340.927	436.962	234.345	388.944	-0.299046	0.554341	210.274	236.011	183.333	178.95	223.142	181.142	-0.548585	0.0772433	715.02	708.078	429.093	543.815	711.549	486.454
orf19.2533.1	Protein with a predicted role in protein translocation from the endoplasmic reticulum		SBH2	0.927307	0.000894922	1510.21	1865.93	2456.83	3962.73	1688.07	3209.78	0.686273	0.00722604	1179.73	1369.65	2062.04	2040.33	1274.69	2051.18	-0.427284	0.260345	1190.04	1461.01	911.808	1058.92	1325.53	985.366	-0.721284	0.0404023	3210.62	5252.89	2591.63	2541.93	4231.75	2566.78
orf19.3373	Putative protein of unknown function; transcript upregulated in clinical isolates from HIV+ patients with oral candidiasis; Spider biofilm induced		RIM4	0.92637	0.0938249	17.5609	17.2767	26.7417	39.5473	17.4188	33.1445	0.379261	0.600894	24.5663	27.7988	38.5121	29.5978	26.1825	34.0549	0.561083	0.61267	13.8383	13.4984	18.8692	21.576	13.6683	20.2226	-0.0348364	0.996842	35.5285	51.8234	48.0951	37.1983	43.6759	42.6467
orf19.5615	Putative NADPH-dependent 1-acyl dihydroxyacetone phosphate reductase; shows colony morphology-related gene regulation by Ssn6p	AYR2		0.926155	0.00235462	86.5938	84.5923	172.646	152.859	85.593	162.753	1.23457	2.29e-05	87.9807	86.1254	204.469	205.437	87.0531	204.953	0.000663361	1	68.2859	66.1656	68.0422	66.5129	67.2257	67.2775	0.26029	0.560838	225.182	203.09	257.014	255.951	214.136	256.482
orf19.4150	Putative glutaredoxin; induced by nitric oxide; Spider biofilm induced		GRX7	0.925987	1.75e-05	365.415	419.908	762.256	728.204	392.661	745.23	1.03075	0.000299169	322.148	458.785	870.434	725.364	390.467	797.899	-0.0298479	0.996733	287.758	328.984	248.336	355.351	308.371	301.844	0.0265156	0.973376	995.5	965.816	1093.54	904.133	980.658	998.836
orf19.4015	heterotrimeric G protein alpha subunit; positive role in mating pheromone response; opaque-enriched transcript; transcript repressed by MTLa1-MTLalpha2; regulated by hemoglobin-responsive Hbr1 via MTL genes; rat catheter biofilm repressed	CAG1	GPA1	0.925261	0.078286	16.8149	34.3815	45.9553	50.725	25.5982	48.3402	1.11579	0.00619907	30.7334	36.2293	77.551	67.7611	33.4813	72.6561	0.372171	0.830478	12.7327	27.5541	23.5799	28.152	20.1434	25.8659	0.513614	0.3048	60.234	67.097	97.2538	84.6616	63.6655	90.9577
orf19.1654	Predicted membrane protein; induced by prostaglandins			0.924355	1.52e-05	578	521.425	984.121	1103.72	549.712	1043.92	0.661346	0.0276229	384.038	436.207	738.627	558.704	410.122	648.665	-0.446726	0.217453	455.871	407.882	296.648	337.402	431.876	317.025	-0.758954	0.0113091	1285.83	1463.17	927.636	696.72	1374.5	812.178
orf19.6724	Putative fumarate hydratase; enzyme of citric acid cycle; fluconazole, Efg1 repressed; induced in high iron; protein present in exponential and stationary growth phase	FUM12		0.922593	0.000136122	2850.49	2105.32	4385.78	5010.81	2477.9	4698.29	1.04492	2.92e-05	3006.18	2595.97	6307.02	5251.75	2801.08	5779.38	0.15262	0.835304	2247.84	1647.11	2324.73	2006.04	1947.47	2165.38	0.225819	0.618357	5729.03	6643.99	7926.4	6543.22	6186.51	7234.81
orf19.2863	Ortholog of C. dubliniensis CD36 : Cd36_28090, C. parapsilosis CDC317 : CPAR2_802560, Candida tenuis NRRL Y-1498 : CANTEDRAFT_104949 and Debaryomyces hansenii CBS767 : DEHA2A12848g			0.921709	0.000311495	161.524	161.136	273.941	337.295	161.33	305.618	1.13762	0.000200237	115.717	188.298	348.004	321.28	152.007	334.642	-0.108554	0.936998	127.325	126.114	88.6098	146.434	126.719	117.522	0.0571048	0.929477	358.471	446.591	437.211	400.462	402.531	418.836
orf19.2278	Putative 20S proteasome assembly protein; filament induced; induced by alpha pheromone in SpiderM medium		ADD66	0.921222	3.18e-05	371.082	383.009	645.951	781.677	377.046	713.814	0.464496	0.124322	535.053	471.873	730.153	659.225	503.463	694.689	0.394278	0.304664	292.454	299.854	413.967	364.411	296.154	389.189	-0.112713	0.833862	844.369	1035.86	917.44	821.544	940.116	869.492
orf19.7215.3	Ortholog(s) have chaperone binding, unfolded protein binding activity, role in protein refolding and mitochondrial matrix localization		HSP10	0.920199	0.000423376	1953.63	2210.55	3131.42	4747.99	2082.09	3939.7	1.30465	5.49e-07	1888.61	2217.05	5860.81	4281.47	2052.83	5071.14	-0.0429679	0.978415	1539.79	1730.52	1459.89	1713.91	1635.16	1586.9	0.290179	0.5802	4091.56	6294.39	7365.23	5334.74	5192.97	6349.99
orf19.505	Adenylate cyclase-associated protein; regulates adenylate cyclase activity; required for wild-type germ tube formation and for virulence in mice; mutant defects in filamentous growth are rescued by cAMP or dbcAMP; Spider biofilm repressed	SRV2	SRV2	0.919313	1.04e-05	1280.31	1207.71	2282.5	2423.72	1244.01	2353.11	0.8031	0.000993829	1125.5	1063.37	1948.85	1870.45	1094.43	1909.65	-0.208267	0.701664	1009.43	945.142	870.353	821.716	977.284	846.034	-0.374248	0.26263	2981.54	3213.72	2449.29	2330.37	3097.63	2389.83
orf19.1036	Alpha-1,2-mannosidase; processes Man9GlcNAc2 to Man8GlcNAc2 isomer B; member of ER localized glycosyl hydrolase family 47; ER form is converted by Kex2 to cytosolic form; flow model biofilm repressed	MNS1	MNS1	0.919253	2.14e-05	679.9	640.032	1300.71	1196.32	659.966	1248.52	0.739824	0.0125043	632.499	480.652	828.15	1030.9	556.575	929.525	-0.26937	0.600577	536.107	500.813	489.654	370.876	518.46	430.265	-0.498654	0.122953	1698.67	1586.69	1041.41	1283.8	1642.68	1162.61
orf19.5915	Putative urea transporter	DUR35		0.918897	0.200846	8.23964	9.30804	13.2903	19.8453	8.77384	16.5678	0.452249	0.550618	17.2461	20.5113	31.2708	20.4123	18.8787	25.8415	1.07633	0.357844	6.43846	7.32017	13.1965	15.9575	6.87932	14.577	0.563868	0.489619	17.7596	25.9246	38.8673	25.86	21.8421	32.3637
orf19.5748	Ortholog of C. dubliniensis CD36 : Cd36_64250, Candida tenuis NRRL Y-1498 : cten_CGOB_00218, Debaryomyces hansenii CBS767 : DEHA2E19888g and Spathaspora passalidarum NRRL Y-27907 : spas_CGOB_00025			0.918763	0.0939149	50.5904	64.8334	159.22	59.5031	57.7119	109.362	0.234484	0.617573	120.965	117.66	156.766	123.928	119.312	140.347	1.0288	0.0156916	39.5608	51.0942	93.5603	90.8709	45.3275	92.2156	0.293546	0.752804	205.512	81.1733	196.553	154.872	143.343	175.712
orf19.938	Ortholog of C. dubliniensis CD36 : Cd36_50520, C. parapsilosis CDC317 : CPAR2_304000, Candida tenuis NRRL Y-1498 : cten_CGOB_00233 and Debaryomyces hansenii CBS767 : DEHA2E12408g			0.918417	0.328956	6.86462	2.08462	6.54932	11.1026	4.47462	8.82595	-0.141429	0.925212	14.0297	32.1249	22.9242	18.9231	23.0773	20.9237	2.26183	0.0162553	5.60364	1.41819	10.2526	25.4777	3.51092	17.8652	1.16013	0.0951459	8.87451	14.4157	28.6546	23.7632	11.6451	26.2089
orf19.5013	Phosphoacetylglucosamine mutase (N-acetylglucosamine-phosphate mutase); enzyme of UDP-N-acetylglucosamine (UDP-GlcNAc) biosynthesis	AGM1	PCM1	0.918256	9.8e-05	287.085	349.225	633.893	566.875	318.155	600.384	0.71252	0.00909841	350.652	329.895	525.266	590.004	340.273	557.635	0.0763572	0.94534	225.902	273.781	271.237	254.824	249.842	263.031	-0.179097	0.693654	827.617	752.118	660.479	734.783	789.868	697.631
orf19.5821	Ortholog of S. cerevisiae : YML002W, C. glabrata CBS138 : CAGL0L07634g, C. dubliniensis CD36 : Cd36_17530, C. parapsilosis CDC317 : CPAR2_212430 and Candida tenuis NRRL Y-1498 : CANTEDRAFT_128807		YML002W	0.917187	0.00015824	184.69	157.237	321.289	325.903	170.964	323.596	0.341964	0.340936	245.475	222.062	331.989	260.562	233.769	296.275	0.424961	0.37081	145.885	122.749	189.988	171.409	134.317	180.699	-0.199385	0.667022	419.724	432.142	416.695	325.169	425.933	370.932
orf19.7409	Component of COPII-coated vesicles; transcript induced upon filamentous growth; rat catheter biofilm repressed	ERV25	ERV25	0.916483	0.000160609	2621.65	2577.4	4085.82	5727.56	2599.53	4906.69	0.70689	0.00722604	1766.47	2156.35	3318.44	3084.83	1961.41	3201.64	-0.429508	0.246092	2066.75	2017.31	1365.37	1667.08	2042.03	1516.22	-0.69031	0.0323437	5337.92	7593.63	4170.55	3843.36	6465.77	4006.96
orf19.6510	Putative glutaredoxin; induced in low iron	GRX1		0.91615	0.269527	7.0588	7.78197	11.8727	16.1139	7.42038	13.9933	0.683557	0.382437	13.2638	8.6791	14.4406	20.9011	10.9715	17.6708	0.538302	0.853871	5.5202	6.11011	10.4375	6.50379	5.81516	8.47063	0.258306	0.851914	15.7893	21.1156	18.4607	25.7648	18.4525	22.1127
orf19.1002	Protein of unknown function; Hap43-repressed gene			0.915512	0.00124157	98.31	97.0616	182.922	185.72	97.6858	184.321	0.30801	0.493257	118.359	104.475	149.327	126.506	111.417	137.916	0.166053	0.887956	77.5072	75.9426	91.7123	80.5171	76.7249	86.1147	-0.490571	0.19421	238.994	246.257	187.351	157.951	242.625	172.651
orf19.335	Sef1p-, Sfu1p-, and Hap43p-regulated gene			0.91546	0.00176962	94.0487	128.403	205.562	212.505	111.226	209.034	0.438825	0.276229	111.764	153.452	194.97	164.595	132.608	179.783	0.234052	0.818036	73.631	101.068	85.8503	119.162	87.3496	102.506	-0.289878	0.506727	268.62	281.716	244.69	205.428	275.168	225.059
orf19.4899	Extracellular/plasma membrane-associated glucoamylase; expressed in rat oral infection; regulated by carbohydrates, pH, galactose; promotes biofilm matrix formation; flow model biofilm induced; Bcr1 repressed in RPMI a/a biofilms	GCA1		0.914737	0.22872	9.37759	9.4244	21.5062	14.0527	9.40099	17.7794	1.44202	0.00839377	14.5879	12.2295	28.9436	44.2598	13.4087	36.6017	0.484257	0.82736	7.3751	7.36414	11.3581	9.33924	7.36962	10.3487	0.965579	0.114843	27.6693	19.1044	36.9131	54.6313	23.3868	45.7722
orf19.1476	Ortholog(s) have mRNA (N6-adenosine)-methyltransferase activity, role in mRNA methylation, meiosis, negative regulation of pseudohyphal growth and MIS complex localization		IME4	0.913102	0.125993	11.8933	18.15	32.0532	24.2008	15.0216	28.127	1.61572	0.00174639	10.0103	15.5562	43.3592	35.4314	12.7833	39.3953	-0.24046	0.934587	9.14546	14.4601	7.50387	12.2395	11.8028	9.8717	0.413841	0.552842	41.4931	32.5254	54.2443	44.4159	37.0093	49.3301
orf19.7021	Putative glycogen phosphorylase; role in glycogen metabolism; regulated by Ssk1, Mig1, Tup1, Hap43; fluconazole-induced; localizes to cell surface of hyphae, not yeast; stationary phase enriched protein; Spider biofilm induced	GPH1	GPH1	0.912792	1.48e-05	1270.07	1400.64	2557.22	2469.66	1335.36	2513.44	0.589534	0.0573888	790.244	1106.17	1531.92	1321.87	948.208	1426.89	-0.516508	0.176146	1000.99	1096.54	610.257	855.721	1048.76	732.989	-0.88889	0.000540331	3340.05	3275	1925	1647.19	3307.53	1786.1
orf19.4445	Protein of unknown function; Plc1p-regulated; expression induced early upon infection of reconstituted human epithelium (RHE), while expression of the C. dubliniensis ortholog is not; mutant is viable; Spider biofilm induced			0.912664	0.00738624	626.867	483.234	1391.59	698.975	555.051	1045.28	0.666981	0.0667451	559.223	434.536	594.678	983.34	496.879	789.009	-0.18491	0.793698	494.751	377.634	432.941	335.285	436.192	384.113	-0.476446	0.406226	1815.29	929.161	748.625	1223.84	1372.22	986.235
orf19.5830	Protein similar to S. cerevisiae Hsp70p; predicted Kex2p substrate; possibly essential, disruptants not obtained by UAU1 method; flow model biofilm repressed	LHS1	LHS1	0.911386	3.32e-05	3246.88	3610.31	6032.59	6863.51	3428.6	6448.05	0.650394	0.0133533	2780.28	2612.76	3919.28	4545.7	2696.52	4232.49	-0.369179	0.330467	2559.33	2826.09	2149.85	2019.21	2692.71	2084.53	-0.68132	0.019072	7880.02	9100.73	4926.29	5662.78	8490.37	5294.53
orf19.4109	Protein mannosyltransferase; required for WT cell wall composition and virulence in mice; roles in hyphal growth and drug sensitivity; one of 5 family members; Axl2 a substrate; Spider biofilm repressed; Bcr1-repressed in RPMI a/a biofilm	PMT4	PMT4	0.910948	2.45e-05	4256.88	4625.41	7997.83	8702.34	4441.14	8350.08	0.791502	0.00185128	3012.48	2816.45	4622.34	5466.92	2914.46	5044.63	-0.630464	0.0294022	3355.6	3620.55	2329.4	2176.63	3488.07	2253.02	-0.800826	0.00393501	10446.8	11539.2	5809.97	6810.4	10993	6310.18
orf19.4763	Protein of unknown function; possibly membrane bound; mutants are viable; rat catheter biofilm repressed		FUN14	0.910695	0.162466	13.9305	9.84878	26.816	18.367	11.8896	22.5915	0.6286	0.21321	31.7514	30.3665	48.0526	48.0323	31.0589	48.0425	1.33894	0.079803	11.1216	7.52411	24.5754	23.4079	9.32283	23.9916	1.01461	0.0381753	34.583	24.8511	60.414	59.863	29.7171	60.1385
orf19.290	UDP-glucose:glycoprotein glucosyltransferase; 1,6-beta-D-glucan biosynthesis, hyphal growth, virulence in mouse IV model; partially complements S. cerevisiae kre5 mutant defects; flow biofilm repressed, Bcr1-repressed in RPMI a/a biofilms	KRE5	KRE5	0.910622	1.08e-05	1257.05	1279.18	2412.02	2355.53	1268.11	2383.78	0.344065	0.305413	1174.16	1002.96	1232.24	1531.26	1088.56	1381.75	-0.243231	0.636663	990.909	1001.26	908.213	774.798	996.086	841.505	-0.860072	0.00110847	3150.43	3123.62	1549.3	1907.15	3137.03	1728.22
orf19.3292	Ortholog(s) have peptide-methionine (R)-S-oxide reductase activity, role in cellular response to oxidative stress and cytosol, mitochondrion, nucleus localization		MXR2	0.910307	0.000810958	341.824	353.29	511.516	794.726	347.557	653.121	1.23192	0.000207959	181.849	306.961	667.834	480.761	244.405	574.298	-0.530307	0.273922	269.387	276.595	139.6	238.312	272.991	188.956	-0.259589	0.639017	669.537	1052.26	838.541	599.722	860.897	719.131
orf19.2581	Protein with a predicted epimerase/dehydratase domain; Hap43-repressed gene			0.91	0.0842832	16.5668	22.8849	33.7887	39.968	19.7258	36.8784	0.34507	0.638367	36.4267	28.1353	51.8465	30.1828	32.281	41.0146	0.692841	0.489927	12.8396	18.1491	28.4081	21.4768	15.4943	24.9424	0.0798779	0.952618	44.429	52.7365	64.4384	38.2775	48.5828	51.358
orf19.5519	Putative T subunit of glycine decarboxylase; transcript negatively regulated by Sfu1; Spider biofilm repressed	GCV1	GCV1	0.909594	0.00156154	178.452	116.192	284.389	271.541	147.322	277.965	0.819314	0.011667	261.864	163.283	351.724	398.652	212.573	375.188	0.502461	0.44834	141.443	90.1536	203.409	125.298	115.798	164.353	0.359588	0.28209	371.339	360.255	442.377	496.379	365.797	469.378
orf19.4121	Predicted thioesterase/thiol ester dehydrase-isomerase; Spider biofilm induced			0.909506	0.085012	16.5668	22.8849	32.9781	40.7564	19.7258	36.8672	1.03118	0.0720212	17.1233	16.9947	26.4522	43.4837	17.059	34.9679	-0.221704	0.921565	12.8396	18.1491	13.2262	13.1114	15.4943	13.1688	-0.151941	0.888207	43.4387	53.7045	33.8476	53.5891	48.5716	43.7184
orf19.6043	Ortholog(s) have mitochondrial membrane localization			0.909009	0.00584636	65.7627	79.0724	140.777	130.583	72.4175	135.68	0.188997	0.747223	147.025	88.0726	116.101	151.959	117.549	134.03	0.67707	0.283787	51.5741	62.1741	114.565	67.2216	56.8741	90.8934	-0.0909697	0.909038	183.698	173.404	146.477	188.797	178.551	167.637
orf19.4966	Putative mitochondrial carrier protein; transcript is alkaline upregulated rat catheter biofilm induced	AGC1	AGC1	0.908359	0.000147967	432.782	370.017	860.441	648.023	401.4	754.232	0.602527	0.0397005	580.2	494.975	748.403	884.18	537.587	816.291	0.39625	0.314893	341.502	289.26	448.951	382.193	315.381	415.572	0.0423013	0.954748	1122.93	860.321	941.055	1101.14	991.626	1021.1
orf19.3872	Protein of unknown function; oral infection induced; mutants have reduced capacity to damage oral epithelial cells; rat catheter biofilm repressed		YGR026W	0.908072	7.48e-05	239.909	234.744	423.142	467.785	237.326	445.464	0.56492	0.0593553	244.703	278.611	416.571	357.613	261.657	387.092	0.11722	0.895769	189.157	183.686	188.923	215.586	186.422	202.255	-0.275487	0.479125	553.039	619.978	523.206	445.894	586.509	484.55
orf19.2974	Putative protein of the vacuolar SNARE complex; predicted role in vacuolar fusion; rat catheter biofilm repressed	YKT6	YKT6	0.907406	1.41e-05	462.509	515.471	908.012	924.943	488.99	916.477	0.631515	0.0184288	437.657	460.607	692.471	699.175	449.132	695.823	-0.144473	0.826017	364.36	403.716	338.268	356.093	384.038	347.18	-0.470268	0.126599	1186.1	1226.46	870.365	871.047	1206.28	870.706
orf19.3554	Aspartate aminotransferase; soluble protein in hyphae; macrophage-induced protein; alkaline upregulated; amphotericin B repressed; gene used for strain identification by multilocus sequence typing; farnesol-, Hap43p-induced; GlcNAc-induced	AAT1	AAT1	0.906944	6.45e-05	859.854	695.675	1565.52	1353.65	777.765	1459.59	0.683692	0.0148659	1242.27	918.385	1697.76	1772.85	1080.33	1735.3	0.44961	0.2852	678.323	544.01	961.221	709.113	611.167	835.167	0.177467	0.706238	2044.34	1795.55	2133.93	2208.56	1919.94	2171.25
orf19.1985	Has aminoglycoside phosphotransferase and protein kinase domains; rat catheter and flow model biofilm induced			0.906333	0.0417173	27.1217	35.3284	54.9923	61.6064	31.2251	58.2993	1.07966	0.0133533	27.1078	33.7626	72.8093	56.0366	30.4352	64.423	-0.0532153	1	21.1342	27.9164	20.7351	26.2902	24.5253	23.5127	0.0709529	0.957692	72.0833	81.4758	91.0906	70.2373	76.7796	80.6639
orf19.203	Putative SIN3-binding protein 3 homolog; caspofungin induced; macrophage/pseudohyphal-repressed; rat catheter biofilm induced	STB3	STB3	0.904717	0.0223155	38.5835	36.195	65.5351	74.6632	37.3893	70.0991	0.0857607	0.92183	68.0173	48.9102	59.3581	64.695	58.4638	62.0266	0.61867	0.419033	30.4664	28.2477	53.0261	37.3544	29.3571	45.1903	-0.250055	0.704666	85.9076	98.7301	74.7627	80.4859	92.3189	77.6243
orf19.5965	Ortholog(s) have ubiquitin-ubiquitin ligase activity, role in ER-associated ubiquitin-dependent protein catabolic process, protein ubiquitination, response to stress and cytoplasm, nucleus localization		UFD2	0.902891	4.04e-05	601.842	690.43	1221.15	1193.62	646.136	1207.38	0.427951	0.148	706.551	749.127	982.538	975.834	727.839	979.186	0.14995	0.816064	474.13	540.734	546.157	579.108	507.432	562.633	-0.374861	0.265522	1594.97	1582.89	1234.89	1215.75	1588.93	1225.32
orf19.2123	Predicted ORF from Assembly 19; removed from Assembly 20; restored based on comparative genome analysis			0.902053	0.063158	37.0819	21.5882	45.5633	64.9329	29.335	55.2481	-0.418119	0.415182	52.746	60.4637	38.9343	45.6962	56.6049	42.3153	0.908587	0.168087	29.6881	16.3965	40.5852	46.897	23.0423	43.7411	-0.458653	0.448889	60.2147	85.3722	49.1716	56.738	72.7934	52.9548
orf19.2614	RAS-related protein; GTP/GDP cycling required for wild-type polar bud site selection, hyphal growth guidance; role in systemic virulence in mouse; geranylgeranylation predicted; suppresses S. cerevisiae cdc24-4 mutant heat sensitivity	RSR1	RSR1	0.901702	0.000110011	298.644	332.535	543.977	634.148	315.589	589.063	0.0484241	0.927334	398.418	394.053	379.383	440.112	396.236	409.747	0.306737	0.500123	235.194	260.517	308.064	304.517	247.855	306.29	-0.59771	0.0442223	711.048	840.38	477.197	547.974	775.714	512.586
orf19.540	Has domain(s) with predicted palmitoyl-(protein) hydrolase activity and role in cellular protein modification process			0.901074	0.0194296	59.7499	62.4401	89.8765	138.287	61.095	114.082	0.602207	0.190458	48.9797	52.0758	88.3664	65.0829	50.5277	76.7246	-0.295305	0.769519	47.0314	48.9283	37.7756	40.308	47.9799	39.0418	-0.645471	0.205331	118.469	182.199	110.535	81.6025	150.334	96.069
orf19.2334	Endoplasmic reticulum (ER) protein; ortholog of S. cerevisiae Big1; required for beta-1,6-glucan synthesis, filamentation, adhesion, and virulence; rat catheter biofilm repressed	BIG1	BIG1	0.901072	0.000342588	174.301	163.025	283.788	346.668	168.663	315.228	0.602155	0.0566242	140.904	170.625	248.642	224.328	155.765	236.485	-0.138798	0.895798	137.518	127.464	108.579	132.218	132.491	120.399	-0.488085	0.143093	371.311	459.044	312.284	279.718	415.178	296.001
orf19.3074	Member of a family of telomere-proximal genes of unknown function	TLO10		0.899493	0.0558883	75.2096	95.972	94.338	225.448	85.5908	159.893	1.42942	0.000701261	42.2578	74.4614	195.469	119.449	58.3596	157.459	-0.571869	0.47507	58.9185	75.5219	31.9515	58.3086	67.2202	45.1301	-0.0964291	0.933942	125.343	296.384	244.624	149.776	210.864	197.2
orf19.5857	Ortholog of C. dubliniensis CD36 : Cd36_84070, C. parapsilosis CDC317 : CPAR2_102720, Candida tenuis NRRL Y-1498 : CANTEDRAFT_98617 and Debaryomyces hansenii CBS767 : DEHA2D07392g			0.897782	0.000344027	335.956	343.961	532.213	734.386	339.959	633.299	0.446486	0.191589	290.129	365.69	500.651	393.092	327.91	446.871	-0.0748188	0.94434	264.781	269.272	223.832	283.119	267.026	253.475	-0.576699	0.0996542	696.215	972.678	628.652	490.299	834.447	559.475
orf19.2065	Ortholog(s) have role in allantoin catabolic process and cytosol, nucleus localization		DAL2	0.896315	0.00538014	78.6912	97.6459	146.971	180.428	88.1685	163.699	1.15789	8.82e-05	100.105	92.2783	226.656	202.779	96.1918	214.718	0.10654	0.946252	61.6995	76.7885	77.5171	71.1697	69.244	74.3434	0.317531	0.467374	192.557	238.66	284.636	252.887	215.609	268.762
orf19.1042	Mitochondrial outer membrane porin; in detergent-resistant membrane fraction (possible lipid raft component); antigenic in human, mouse; Hap43p-induced; flucytosine-, macrophage-, farnesol- induced; fluconazole, caspofungin repressed	POR1	POR1	0.894424	2.36e-05	5712.78	6004.95	10402.2	11378.8	5858.87	10890.5	0.637046	0.0132848	5675.96	6340.36	9460.45	9226.71	6008.16	9343.58	0.0133634	1	4503.4	4700.24	4388.39	4900.65	4601.82	4644.52	-0.294237	0.440968	13587.3	15088.3	11890.2	11494.9	14337.8	11692.5
orf19.3954.1	Ortholog of C. parapsilosis CDC317 : CPAR2_101170, Candida tenuis NRRL Y-1498 : CANTEDRAFT_113855, Debaryomyces hansenii CBS767 : DEHA2G20240g and Pichia stipitis Pignal : psti_CGOB_00174			0.893865	0.368092	6.91731	3.54089	9.79064	10.1107	5.2291	9.95067	0.566616	0.508053	13.3642	11.0184	13.5473	22.6426	12.1913	18.095	1.14784	0.410721	5.58091	2.6049	10.4135	8.40195	4.09291	9.40771	0.779434	0.354929	12.8363	13.4154	17.4474	27.8124	13.1259	22.6299
orf19.1186	Has domain(s) with predicted role in attachment of GPI anchor to protein and GPI-anchor transamidase complex localization			0.893032	0.000773135	291.08	234.231	405.149	571.854	262.655	488.501	0.968563	0.000585044	178.297	163.832	380.939	288.67	171.064	334.805	-0.644316	0.093093	229.899	182.871	138.003	126.445	206.385	132.224	-0.618676	0.0795763	530.297	757.098	478.124	360.27	643.697	419.197
orf19.4013	Putative protein of unknown function; Hap43p-repressed gene; S. cerevisiae ortholog YHR045W localizes to the endoplasmic reticulum		YHR045W	0.892306	0.00186742	121.404	94.9528	210.383	192.676	108.179	201.529	0.898106	0.00404563	123.084	98.5604	207.754	205.413	110.822	206.583	0.00782266	1	96.099	73.8877	95.5348	75.7863	84.9934	85.6605	-0.0365594	0.967875	274.559	255.8	261.106	255.955	265.18	258.531
orf19.4265	UDP-N-acetylglucosamine pyrophosphorylase, catalyzes biosynthesis of UDP-N-acetylglucosamine from UTP and N-acetylglucosamine 1-phosphate; functional homolog of S. cerevisiae Qri1p; alkaline upregulated	UAP1	QRI1	0.890669	0.00016322	911.937	1009.66	2032.43	1529.55	960.8	1780.99	0.490318	0.0871729	927.773	987.949	1247.04	1444.15	957.861	1345.59	-0.0268021	0.995199	718.658	790.52	717.195	763.704	754.589	740.449	-0.476121	0.166456	2653.71	2029.28	1567.71	1798.81	2341.49	1683.26
orf19.1156	Membrane protein required for mating; ortholog of S. cerevisiae Fus1; transcript induced by Cph1 in cells homozygous for the MTLa locus; alpha factor induced	FUS1	FUS1	0.889416	0.457794	2.53256	8.64447	3.94428	16.6952	5.58851	10.3197	0.958761	0.148146	11.0601	12.0993	22.8104	22.3386	11.5797	22.5745	1.04485	0.575233	1.76424	7.06805	8.48994	9.37655	4.41615	8.93324	1.05232	0.186672	5.89365	21.2057	28.6699	27.8716	13.5497	28.2708
orf19.6449	Ortholog of C. dubliniensis CD36 : Cd36_34310			0.888486	0.0149938	119.282	109.89	147.587	276.981	114.586	212.284	0.371887	0.416478	89.5069	106.437	144.609	108.963	97.9722	126.786	-0.250165	0.769519	94.1572	85.8582	68.9088	82.5342	90.0077	75.7215	-0.817751	0.0709608	194.491	365.302	181.185	136.306	279.896	158.745
orf19.827	Ortholog of C. dubliniensis CD36 : Cd36_18620, C. parapsilosis CDC317 : CPAR2_212480, Candida tenuis NRRL Y-1498 : CANTEDRAFT_115371 and Debaryomyces hansenii CBS767 : DEHA2D06798g			0.887561	0.0391209	46.1809	77.8484	94.5558	134.488	62.0147	114.522	0.432523	0.428653	62.0554	120.259	137.194	109.033	91.1573	123.114	0.532289	0.613034	35.7511	61.7026	47.0057	94.0028	48.7269	70.5042	0.0304619	0.986802	124.401	177.381	171.98	136.292	150.891	154.136
orf19.1077	Member of MDR subfamily of ABC family; ortholog of S. cerevisiae ABC transporter, Atm1; induced in low iron; induced by nitric oxide independent of Yhb1	ATM1	ATM1	0.887473	0.000592339	187.055	161.853	361.237	285.47	174.454	323.354	0.694563	0.0152768	206.853	240.99	393.794	331.073	223.922	362.434	0.334278	0.551264	147.72	126.391	159.62	186.55	137.056	173.085	0.0936555	0.874873	471.109	379.346	494.531	412.874	425.227	453.703
orf19.2844	Predicted gamma-adaptin, large subunit of the clathrin-associated protein (AP-1) complex; that binds clathrin and is involved in vesicle mediated transport; induced in core caspofungin response; rat catheter biofilm repressed	APL4	APL4	0.88715	7.59e-05	515.827	429.608	947.071	803.719	472.718	875.395	0.334456	0.322764	433.059	524.573	607.783	599.728	478.816	603.755	-0.00656413	1	407.034	335.838	334.41	405.848	371.436	370.129	-0.607729	0.0306664	1236.49	1066.37	763.868	747.209	1151.43	755.538
orf19.524	Ortholog(s) have role in mitotic sister chromatid segregation and cytosol, nucleus localization			0.886691	0.00268259	95.8772	87.9865	165.441	174.986	91.9318	170.213	0.363801	0.412466	83.4084	100.363	123.125	113.368	91.8857	118.246	-0.0254921	1	75.7024	68.7167	64.1809	77.8529	72.2095	71.0169	-0.598033	0.102235	216.275	231.899	154.602	141.416	224.087	148.009
orf19.6713	Has domain(s) with predicted nucleic acid binding activity			0.886317	0.00037914	174.171	149.373	302.467	296.907	161.772	299.687	-0.1035	0.873781	109.074	129.46	96.5754	125.423	119.267	110.999	-0.4647	0.398273	137.575	116.611	84.0246	100.342	127.093	92.1833	-1.50561	1.35e-08	395.038	393.802	121.899	155.777	394.42	138.838
orf19.4927	Formin; role in cytoskeletal organization, cell polarity; role in systemic virulence in mouse; cell-cycle regulated localization to site of polarized growth, bud neck; localizes to Spitzenkorper of hyphae, minor localization at septum	BNI1	BNI1	0.886164	2.6e-05	1034.67	1049.31	1928.81	1922.77	1041.99	1925.79	0.279057	0.45023	1254.63	984.946	1207.79	1509.73	1119.79	1358.76	0.080872	0.931176	815.608	821.336	970.634	760.687	818.472	865.66	-0.576627	0.0547236	2519.36	2549.68	1518.58	1880.31	2534.52	1699.45
orf19.3669	Putative ser/thr kinase involved in glucose transport; Tn mutation affects filamentous growth; fluconazole-induced; ketoconazole-repressed; induced in by alpha pheromone in SpiderM; possibly essential; flow model biofilm induced	SHA3	SKS1	0.885836	0.279121	2154.65	561.531	4139.04	875.945	1358.09	2507.49	0.560993	0.393329	1014.16	520.16	593.958	1670.14	767.159	1132.05	-0.848781	0.381914	1701.51	437.035	785.668	400.63	1069.27	593.149	-1.21591	0.171431	5401.35	1165.62	748.72	2078.21	3283.48	1413.46
orf19.4979	Protein kinase involved in negative regulation of PolIII transcription; effector kinase of the TOR signaling pathway, phosphorylates Rpc53p to regulate ribosome and tRNA biosynthesis; Spider and flow model biofilm induced	KNS1	KNS1	0.885339	0.108622	16.4199	17.1736	31.7938	30.2587	16.7967	31.0262	-0.0329116	0.999533	64.2391	41.7284	47.042	56.5038	52.9837	51.7729	1.62824	0.00727004	12.9029	13.4593	50.219	31.7051	13.1811	40.9621	0.663272	0.216885	41.48	40.2329	59.4162	70.1474	40.8565	64.7818
orf19.3496	Clathrin heavy chain; subunit of the major coat protein; role in intracellular protein transport and endocytosis; flow model and rat catheter biofilm repressed	CHC1	CHC1	0.885241	3.5e-05	9511.69	9111.38	16332.3	18066.4	9311.53	17199.4	0.636695	0.0136772	7746.02	7673	11295.7	12677.3	7709.51	11986.5	-0.295594	0.497636	7498.4	7131.44	5989.26	5930.34	7314.92	5959.8	-0.59466	0.0486598	21333.1	23956.1	14197.2	15793.3	22644.6	14995.2
orf19.2340	Putative microsomal ATPase; plasma membrane-localized; regulated by Gcn2 and Gcn4; induced by amino acid starvation (3-AT); macrophage/pseudohyphal-repressed; protein levels decrease in stationary phase yeast; Spider biofilm repressed	CDC48	CDC48	0.882368	7.72e-05	8996.59	8101.52	14290.6	17229.2	8549.06	15759.9	0.767229	0.00213307	7438.95	6452.45	11597.3	12045.9	6945.7	11821.6	-0.323029	0.458135	7092.49	6340.86	5752.15	4986.68	6716.67	5369.42	-0.488769	0.140015	18666.5	22845.7	14576	15006.9	20756.1	14791.5
orf19.4366	Ortholog of C. dubliniensis CD36 : Cd36_28870, Candida tropicalis MYA-3404 : CTRG_00731 and Candida albicans WO-1 : CAWG_01703			0.88059	0.600154	1.27486	4.33195	0	10.9447	2.80341	5.47233	0.471076	0.71301	10.8646	7.42776	20.1186	5.35355	9.14619	12.7361	1.67763	0.42895	0.87852	3.53954	8.53653	5.57802	2.20903	7.05727	1.22094	0.361832	0	13.546	24.4979	7.31277	6.77298	15.9053
orf19.6387	Heat-shock protein; roles in biofilm and virulence; complements chaperone, prion activity in S. cerevisiae; guanidine-insensitive; heat shock/stress induced; repressed in farnesol-treated biofilm; sumoylation target; Spider biofilm induced	HSP104	HSP104	0.875662	0.00178874	875.466	875.807	1199.35	2014.03	875.637	1606.69	0.746808	0.00527745	1060.54	922.905	1831.84	1496.57	991.722	1664.2	0.156466	0.809779	690.14	685.5	820.319	712.968	687.82	766.643	-0.0241204	0.984819	1568.24	2668.72	2301.8	1864.97	2118.48	2083.39
orf19.6222.1	Ortholog of C. parapsilosis CDC317 : CPAR2_208910, Candida tenuis NRRL Y-1498 : CANTEDRAFT_114047, Debaryomyces hansenii CBS767 : DEHA2D14388g and Pichia stipitis Pignal : PICST_37629			0.875447	0.0917301	31.7352	37.1476	42.0273	84.4112	34.4414	63.2193	1.72748	0.000153888	19.5254	18.2469	76.2759	49.2386	18.8862	62.7573	-0.880989	0.264407	24.8545	29.2382	15.1264	14.0369	27.0464	14.5817	-0.0840844	0.948516	56.2393	110.384	95.1588	62.0138	83.3119	78.5863
orf19.1796	Putative glyoxylate reductase; acts on glyoxylate and hydroxypyruvate substrates; Spider biofilm repressed		YPL113C	0.874779	0.00116433	169.843	184.164	377.355	271.493	177.003	324.424	0.436053	0.236838	272.35	245.109	283.686	416.47	258.729	350.078	0.525642	0.196759	133.728	144.308	210.781	189.209	139.018	199.995	0.0375599	0.968378	491.86	361.106	357.444	517.972	426.483	437.708
orf19.5995	Putative cysteine protease with similarity to S. cerevisiae Mca1p; has a role in apoptotic cell death upon H2O2 treatment; fungal-specific (no human or murine homolog); farnesol-induced	MCA1	MCA1	0.87391	4.27e-05	544.028	482.425	920.038	962.6	513.227	941.319	0.472545	0.170428	582.331	429.785	620.378	784.057	506.058	702.217	-0.0444898	0.981826	429.128	377.318	450.925	331.505	403.223	391.215	-0.496524	0.125161	1201.9	1276.3	780.309	976.242	1239.1	878.276
orf19.3638	Putative GPI-anchored protein; secreted; fluconazole-induced	PGA46		0.873063	0.338518	7.0588	7.78197	7.76827	19.4583	7.42038	13.6133	0.487446	0.755569	6.17631	7.24473	14.2327	4.65011	6.71052	9.44139	-0.159457	0.982683	5.5202	6.11011	4.70899	5.62982	5.81516	5.16941	-0.597304	0.645983	10.8343	25.0182	17.3548	6.25598	17.9262	11.8054
orf19.2783	Cell wall protein, putative structural component of the cell wall; mutation leads to increased chitin content, increased virulence and resistance to stresses; macrophage-induced gene	PIR32		0.872331	0.157633	13.9749	11.2724	23.4327	23.0816	12.6237	23.2572	-0.00915025	1	18.5772	25.2484	22.8661	20.6312	21.9128	21.7487	0.759416	0.52458	11.1024	8.69583	14.1149	19.7386	9.89909	16.9267	-0.168948	0.91192	30.6144	30.6581	28.6624	25.8173	30.6362	27.2399
orf19.1621	G-protein alpha subunit; regulates filamentous growth, copper resistance; involved in cAMP-mediated glucose signaling; reports differ on role in cAMP-PKA pathway, MAP kinase cascade; Gpr1 C terminus binds Gpa2; regulates HWP1 and ECE1	GPA2	GPA2	0.871293	6.27e-05	732.898	826.582	1352.37	1498.94	779.74	1425.66	0.318241	0.32301	809.465	964.675	1120.26	1091.78	887.07	1106.02	0.163828	0.801785	577.478	647.264	625.467	745.978	612.371	685.722	-0.43951	0.172408	1766.8	1987.29	1407.93	1360.25	1877.04	1384.09
orf19.6489	Predicted membrane protein induced during mating; mutation confers hypersensitivity to toxic ergosterol analog, to amphotericin B; alkaline repressed; repressed by alpha pheromone in SpiderM medium; rat catheter, Spider biofilm induced	FMP45	FMP45	0.86965	0.3432	6.967	4.96417	7.16614	14.9041	5.96559	11.0351	0.459971	0.673568	15.6656	9.92803	24.9418	10.3417	12.7968	17.6418	1.04832	0.443984	5.55954	3.77761	12.3379	7.43016	4.66857	9.88401	0.597077	0.580764	9.85474	19.2358	30.6503	13.5011	14.5452	22.0757
orf19.1277	Protein of unknown function; Rgt1, Hap43-repressed; flow model biofilm induced; Spider biofilm induced			0.869167	0.000690863	188.835	242.648	360.221	426.071	215.742	393.146	0.35409	0.459562	107.258	186.975	188.184	188.032	147.116	188.108	-0.573128	0.320386	148.372	190.455	81.9701	145.532	169.414	113.751	-1.13681	4.06e-06	471.061	564.431	236.534	234.279	517.746	235.406
orf19.7300	Protein of unknown function; Spider biofilm induced			0.868615	0.143749	15.1993	14.2206	24.7585	29.0784	14.7099	26.9185	0.85016	0.152241	15.9859	18.1246	28.3681	33.2461	17.0552	30.8071	0.186959	0.969519	12.0018	11.0768	12.2608	14.0723	11.5393	13.1666	0.119559	0.92765	32.5801	38.3563	35.857	41.2617	35.4682	38.5593
orf19.1888	Putative nicotinamide riboside hydrolase; cleaves N-glycosidic bonds in nucleosides; pyrimidine salvage and nicotinamide riboside salvage pathways; Spider biofilm induced		URH1	0.8683	0.00744987	96.762	70.1284	155.04	150.93	83.4452	152.985	0.960697	0.00172658	101.554	107.823	188.762	218.908	104.689	203.835	0.297294	0.717777	76.7509	54.3765	78.4034	83.4177	65.5637	80.9106	0.340559	0.414949	202.458	200.249	237.589	272.422	201.353	255.006
orf19.841	Ortholog(s) have role in Golgi vesicle transport and Golgi membrane localization		COY1	0.867467	0.000155803	463.757	540.223	808.396	1021.72	501.99	915.057	0.131194	0.744668	602.413	567.519	604.296	676.984	584.966	640.64	0.199213	0.725546	365.248	423.196	465.903	438.477	394.222	452.19	-0.588711	0.0581304	1056.7	1353.99	759.802	843.148	1205.35	801.475
orf19.953.1	Putative cofilin; macrophage-induced protein; protein present in exponential and stationary-phase yeast cells, but higher amounts in stationary phase	COF1	COF1	0.865252	0.000207255	1703.91	1541.08	2539.73	3372.47	1622.49	2956.1	0.869272	0.00408875	1062.92	1587.32	2739.55	2102.02	1325.12	2420.79	-0.315577	0.552567	1343.46	1205.97	820.948	1227.76	1274.72	1024.36	-0.361709	0.384179	3318.29	4470.94	3442.47	2619.42	3894.61	3030.94
orf19.6138	Protein similar to ferric reductase Fre10p; possibly an essential gene, disruptants not obtained by UAU1 method			0.86257	0.433951	4.64831	3.32773	5.02926	9.67361	3.98802	7.35143	0.348793	0.637036	19.7234	24.1151	27.6703	28.164	21.9193	27.9171	2.38225	0.00504782	3.70449	2.52574	15.0783	18.7784	3.11511	16.9283	1.83376	0.00119957	6.89887	12.5019	34.8174	35.0909	9.70039	34.9542
orf19.4346	Ortholog(s) have protein anchor activity, role in COPII vesicle coating, protein localization to endoplasmic reticulum exit site and ER to Golgi transport vesicle membrane, endoplasmic reticulum exit site localization		SEC16	0.862394	5.71e-05	1459.5	1466.92	2839.53	2480.91	1463.21	2660.22	0.283591	0.527854	1320.45	960.849	1073.78	1703.17	1140.65	1388.47	-0.382273	0.395098	1150.54	1148.18	1021.71	741.898	1149.36	881.803	-1.01153	0.00104888	3708.44	3290.29	1350.7	2120.7	3499.37	1735.7
orf19.3994	Dolichyl-diphosphooligosaccharide-protein glycotransferase; predicted role in protein N-linked glycosylation, protein O-linked mannosylation; Spider biofilm repressed		OST3	0.861602	4.68e-05	1225.39	1212.11	2079.69	2349.49	1218.75	2214.59	0.792235	0.0026291	825.418	1014.31	1671.14	1514.97	919.866	1593.05	-0.429017	0.248048	966.021	948.698	637.734	784.417	957.36	711.076	-0.548379	0.0655978	2716.86	3115.06	2100.11	1887.64	2915.96	1993.88
orf19.1823	Predicted membrane protein; transcript repressed by ciclopirox olamine			0.860224	0.00120902	122.844	117.541	219.27	217.452	120.192	218.361	-0.234057	0.558426	198.115	209.651	176.011	170.592	203.883	173.301	0.737592	0.0520875	96.9027	91.9135	153.053	162.13	94.4081	157.592	-0.405926	0.269276	286.401	288.407	221.168	212.615	287.404	216.891
orf19.1750	Protein similar to mammalian SR-like RNA splicing factor; involved in filamentous growth and virulence; gene has intron; Spider biofilm repressed	SLR1		0.859748	0.00164763	384.401	514.373	663.634	965.793	449.387	814.714	0.371222	0.275101	313.377	399.609	477.532	444.723	356.493	461.127	-0.354642	0.491247	302.405	403.287	241.779	309.364	352.846	275.572	-0.895536	0.00236854	868.05	1279.32	600.021	554.234	1073.68	577.128
orf19.223	Putative serine/threonine protein kinase; Hap43-repressed; induced by prostaglandins; possibly an essential gene, disruptants not obtained by UAU1 method; flow model biofilm induced; Spider biofilm induced		FPK1	0.858578	0.000346682	213.33	258.59	440.957	413.106	235.96	427.032	0.646109	0.0283688	228.931	277.281	369.632	422.691	253.106	396.161	0.0807751	0.948513	167.785	202.814	176.608	214.687	185.299	195.647	-0.181109	0.692701	575.774	548.048	464.906	526.306	561.911	495.606
orf19.2283	Putative 3-dehydroquinate dehydratase; ketoconazole-repressed; protein abundance downregulated by macrophages; flow model biofilm induced	DQD1		0.858081	0.000646803	423.859	465.521	663.681	947.669	444.69	805.675	1.13436	0.000225113	268.441	399.306	845.413	620.785	333.873	733.099	-0.435566	0.352487	333.924	364.583	206.74	309.461	349.254	258.1	-0.209907	0.711702	868.052	1255.35	1061.77	774.133	1061.7	917.95
orf19.5879	Has domain(s) with predicted oxidoreductase activity and role in metabolic process			0.857119	0.0786276	32.8504	35.7827	45.2416	79.0856	34.3165	62.1636	0.63889	0.287262	18.864	35.8404	48.3207	37.0252	27.3522	42.673	-0.345419	0.80911	25.8012	28.0901	14.0446	28.2665	26.9457	21.1556	-0.615455	0.317857	60.199	103.639	60.3782	46.4922	81.9188	53.4352
orf19.2574	Ortholog(s) have Golgi apparatus localization		YFL034W	0.855962	0.000123984	511.831	625.926	1077.69	979.51	568.879	1028.6	0.508332	0.110401	619.177	497.518	712.486	875.964	558.347	794.225	-0.0483266	0.97328	403.037	490.397	479.226	384.029	446.717	431.628	-0.445962	0.189685	1407.33	1299.24	896.01	1090.81	1353.29	993.409
orf19.3166	Ortholog(s) have role in Golgi to endosome transport, cell morphogenesis, cleistothecium development, conidium formation and endoplasmic reticulum organization, more		DOP1	0.85516	5e-05	1588.25	1604.5	2733	3042.4	1596.38	2887.7	0.328042	0.3155	1455.35	1298.68	1558.98	1898.21	1377.02	1728.59	-0.236278	0.635226	1252.02	1255.88	1125.53	1003.46	1253.95	1064.49	-0.814306	0.00267698	3570.15	4033.93	1959.9	2364.35	3802.04	2162.12
orf19.5006	Glycine decarboxylase, subunit H; protein level decrease in stationary phase cultures	GCV3	GCV3	0.855027	0.000182593	878.531	692.699	1497.36	1347.27	785.615	1422.32	0.773705	0.0026731	1039.67	867.223	1649.82	1610.36	953.445	1630.09	0.254571	0.65	693.108	541.621	804.28	669.837	617.364	737.058	0.124547	0.813943	1955.45	1786.94	2073.5	2006.31	1871.2	2039.9
orf19.2518	Ortholog(s) have ATPase activator activity, soluble NSF attachment protein activity		SEC17	0.854519	0.0141238	313.919	362.038	404.343	817.907	337.979	611.125	0.41374	0.196059	289.711	295.791	418.187	361.767	292.751	389.977	-0.228376	0.698383	247.161	283.692	223.944	228.638	265.426	226.291	-0.723623	0.100908	530.26	1082.07	525.256	451.052	806.164	488.154
orf19.3919.1	Putative adhesin-like protein			0.853041	0.000251277	596.992	623.761	958.025	1246.54	610.377	1102.28	0.873378	0.0008338	390.2	454.341	796.882	750.418	422.27	773.65	-0.554034	0.0784981	470.514	488.325	301.359	351.473	479.42	326.416	-0.584712	0.0711604	1252.24	1652	1001.41	935.056	1452.12	968.235
orf19.3661	Putative deubiquitinating enzyme; induced by Mnl1 under weak acid stress		UBP16	0.849677	0.000596446	347.105	256.595	558.873	531.651	301.85	545.262	0.488187	0.0985609	377.532	354.149	493.564	532.777	365.84	513.17	0.250404	0.686253	274.255	200.191	292.029	273.562	237.223	282.795	-0.160275	0.734944	729.837	705.193	620.535	663.585	717.515	642.06
orf19.7281	Putative pyruvate dehydrogenase kinase; mutation confers hypersensitivity to amphotericin B	PDK2	PKP1	0.848783	0.011079	112.973	72.2138	159.298	175.818	92.5934	167.558	0.60106	0.0583169	180.563	150.659	271.556	230.864	165.611	251.21	0.807958	0.0922665	89.7455	55.8017	139.94	116.087	72.7736	128.013	0.510984	0.139213	208.37	232.873	340.941	287.992	220.621	314.467
orf19.3365	Putative D-amino acid oxidase; rat catheter biofilm induced	DAO2		0.848672	0.0024386	147.661	166.766	328.179	237.563	157.214	282.871	1.11102	4.57e-05	151.146	119.213	286.701	297.441	135.179	292.071	-0.238996	0.766462	116.173	130.767	117.282	91.7015	123.47	104.492	-0.0248451	0.979659	427.664	316.076	360.441	370.498	371.87	365.469
orf19.1049	Predicted NUDIX hydrolase domain; Hap43-induced			0.84811	0.189918	10.7864	19.4492	29.687	24.3031	15.1178	26.995	-0.129409	0.90715	23.4848	31.292	33.0721	16.9676	27.3884	25.0198	0.843648	0.452865	8.19565	15.5834	17.8897	24.4295	11.8895	21.1596	-0.180731	0.894402	38.5255	32.5408	40.8922	21.7574	35.5331	31.3248
orf19.4861.1	Protein of unknown function			0.847089	0.0455945	32.7863	32.8799	58.1478	60.0091	32.8331	59.0784	0.056906	0.979524	34.6979	52.8895	50.7339	40.3649	43.7937	45.5494	0.39189	0.742315	25.8291	25.7277	26.3402	41.3646	25.7784	33.8524	-0.446914	0.419296	76.0401	79.5372	63.4542	50.6154	77.7887	57.0348
orf19.4878	Protein of unknown function; Hap43-repressed; rat catheter biofilm repressed		AIM21	0.846821	0.00739446	201.481	223.131	277.671	485.746	212.306	381.709	0.386739	0.259134	198.346	237.305	260.407	309.252	217.825	284.829	0.0155363	1	158.623	174.859	152.992	183.755	166.741	168.373	-0.498251	0.251138	364.359	642.202	327.703	384.906	503.281	356.305
orf19.5076.1	Ortholog of C. parapsilosis CDC317 : CPAR2_804320, Candida tenuis NRRL Y-1498 : CANTEDRAFT_114112, Debaryomyces hansenii CBS767 : DEHA2G14938g and Candida orthopsilosis Co 90-125 : CORT_0A04360			0.844615	0.0793521	22.5987	37.8264	56.0533	51.8652	30.2125	53.9593	0.861601	0.0899551	32.0449	40.9876	83.7354	49.1381	36.5162	66.4368	0.258115	0.909858	17.375	30.1236	24.5026	31.9273	23.7493	28.215	0.227899	0.798087	73.0859	68.9686	104.358	62.0331	71.0273	83.1953
orf19.22	Protein with homology to peroxisomal membrane proteins; Sef1p-, Sfu1p-, and Hap43p-regulated gene			0.843877	0.00126618	309.511	208.537	451.972	480.678	259.024	466.325	0.499738	0.140104	419.663	289.254	487.081	515.347	354.459	501.214	0.425951	0.458554	244.793	162.408	325.275	222.78	203.6	274.028	0.0307123	0.967875	590.573	637.209	612.339	641.918	613.891	627.129
orf19.4508	Ortholog of Candida albicans WO-1 : CAWG_04200			0.842331	0.149365	15.2398	15.6439	27.9772	27.4085	15.4418	27.6928	0.34259	0.646699	26.8226	24.3421	32.5804	32.2857	25.5823	32.433	0.701488	0.494111	11.9843	12.2479	20.8052	18.712	12.1161	19.7586	0.154224	0.893361	36.5403	36.4061	40.9581	40.2552	36.4732	40.6066
orf19.4894	Protein with similarity to S. cerevisiae Yer010cp, a protein of unknown function belonging to the prokaryotic RraA family; repressed by benomyl; Hap43-induced; Spider biofilm induced		YER010C	0.842189	0.21421	11.6536	9.6442	20.5124	17.9089	10.6489	19.2106	2.21201	1.65e-05	7.48846	10.7885	38.9155	46.5431	9.13848	42.7293	-0.245395	0.948282	9.24846	7.44707	5.63265	8.4676	8.34776	7.05012	1.07583	0.0292607	26.6694	23.933	49.1741	57.7665	25.3012	53.4703
orf19.6476	Putative protein with a predicted role in exocytic transport from the Golgi; filament induced		AVL9	0.84147	6.66e-05	432.969	411.637	757.601	756.519	422.303	757.06	0.035729	0.9552	403.79	505.111	457.791	473.89	454.45	465.84	0.082127	0.931197	341.419	322.074	311.714	390.876	331.746	351.295	-0.773354	0.00225279	989.569	1003.2	575.471	590.323	996.386	582.897
orf19.2411	Putative endosomal SNARE; role in protein transport; rat catheter and Spider biofilm induced	SYN8	SYN8	0.841124	0.0213412	49.2135	51.5022	92.3152	88.0291	50.3579	90.1721	0.219424	0.696755	62.5969	74.9382	84.028	76.0814	68.7675	80.0547	0.42663	0.605378	38.7285	40.3628	48.1259	58.1641	39.5457	53.145	-0.243784	0.706238	120.489	116.883	105.451	94.9751	118.686	100.213
orf19.489	Similar to mammalian membrane-associated progesterone receptors involved in DNA damage response; induced in core stress response; Hog1 regulated; clade-associated expression; Hap43-repressed	DAP1	DAP1	0.841059	0.00562861	90.4698	117.706	188.31	183.445	104.088	185.877	0.899154	0.00271572	158.592	133.661	236.632	308.571	146.126	272.602	0.470025	0.438179	70.893	92.5967	122.923	102.977	81.7449	112.95	0.478581	0.177826	245.912	243.367	298.028	383.846	244.639	340.937
orf19.200	Putative nuclear RNA-binding protein; Spider biofilm repressed		THO1	0.839788	0.00820538	193.432	235.134	282.248	484.246	214.283	383.247	0.0936646	0.853542	206.926	250.615	224.583	263.667	228.771	244.125	0.0740607	0.956499	152.1	184.454	159.6	194.07	168.277	176.835	-0.726324	0.0520833	370.287	640.278	282.646	328.148	505.282	305.397
orf19.4777	Putative dihydroxyacetone kinase; repressed by yeast-hypha switch; fluconazole-induced; caspofungin repressed; protein enriched in stationary phase yeast cultures; flow model biofilm induced; rat catheter and Spider biofilm repressed	DAK2	DAK2	0.837579	0.00375775	266.828	261.326	585.742	358.471	264.077	472.107	0.807839	0.00172658	360.446	342.003	613.453	616.326	351.224	614.89	0.38769	0.350987	210.378	204.494	278.792	264.199	207.436	271.496	0.311096	0.501125	763.47	476.982	771.04	767.844	620.226	769.442
orf19.2202	Protein of unknown function; induced by alpha pheromone in SpiderM medium			0.8361	0.186629	17.3015	8.69309	21.7516	25.4448	12.9973	23.5982	0.904813	0.0282206	34.4528	42.2377	71.6721	72.0628	38.3453	71.8674	1.50304	0.0199384	13.9505	6.45246	26.4015	32.8532	10.2015	29.6274	1.52804	8.7e-05	28.6306	33.5623	90.1095	89.7912	31.0964	89.9504
orf19.5438	Putative ubiquitin-protein ligase; role in protein sumoylation, protein ubiquitination; Spider biofilm induced		SLX8	0.83503	0.0109364	149.967	165.325	205.909	356.315	157.646	281.112	0.494846	0.191709	95.3729	96.9801	134.386	136.696	96.1765	135.541	-0.73364	0.0785298	118.034	129.591	73.6968	74.9634	123.812	74.3301	-1.12717	0.00135764	270.541	470.678	168.956	170.288	370.609	169.622
orf19.5522	Ortholog of C. dubliniensis CD36 : Cd36_62760, C. parapsilosis CDC317 : CPAR2_601700, Candida tenuis NRRL Y-1498 : CANTEDRAFT_115220 and Debaryomyces hansenii CBS767 : DEHA2A06666g			0.834773	0.0143604	99.8312	128.663	159.303	247.565	114.247	203.434	0.393775	0.373633	88.5006	120.762	151.004	123.979	104.631	137.491	-0.146516	0.914445	78.2749	101.169	67.9078	93.848	89.7219	80.8779	-0.639155	0.122953	209.322	326.904	189.393	154.862	268.113	172.128
orf19.3783	Protein of unknown function; rat catheter biofilm induced			0.833849	0.322567	8.19607	7.89942	13.5037	15.2471	8.04775	14.3754	0.449782	0.527608	20.9059	24.1554	32.6767	28.8847	22.5307	30.7807	1.44618	0.10882	6.45712	6.15442	16.0329	18.7667	6.30577	17.3998	1.01875	0.0807749	17.7707	20.1351	40.9452	36.1439	18.9529	38.5445
orf19.6830	Putative enoyl-CoA hydratase; Spider biofilm induced			0.831694	0.0331172	55.3718	76.973	98.3765	136.605	66.1724	117.491	0.660403	0.0601526	85.7372	95.6295	139.213	147.523	90.6834	143.368	0.436552	0.575407	43.2077	60.7437	66.1006	74.069	51.9757	70.0848	0.21235	0.74389	129.341	180.249	175.108	183.693	154.795	179.401
orf19.4898	Putative protein of unknown function; induced by prostaglandins		FMP52	0.831249	0.000704094	268.208	298.148	441.677	565.056	283.178	503.366	1.39893	7.31e-07	242.192	266.553	800.755	541.134	254.373	670.944	-0.176175	0.791981	211.207	233.595	187.051	206.195	222.401	196.623	0.341558	0.443685	577.712	748.434	1005.43	675.08	663.073	840.255
orf19.5689	Epsilon-COP subunit of the coatomer; regulates retrograde Golgi-to-ER protein traffic; Spider biofilm repressed		SEC28	0.831184	0.000359674	1311.97	1276.33	1971.88	2633.28	1294.15	2302.58	0.540009	0.0455847	1146.27	1081.56	1563.28	1675.97	1113.91	1619.63	-0.239618	0.635226	1034.31	998.925	886.418	835.77	1016.62	861.094	-0.582145	0.0681921	2576.6	3490.73	1964.99	2087.81	3033.67	2026.4
orf19.5640	Pex5p family protein; required for PTS1-mediated peroxisomal protein import, fatty acid beta-oxidation; similar to S. cerevisiae Pas10p peroxisomal targeting receptor; macrophage/pseudohyphal-repressed; Hap43p-repressed	PEX5	PEX5	0.830522	0.000490117	245.975	274.673	420.671	504.157	260.324	462.414	0.586795	0.0477307	262.41	217.372	347.746	372.88	239.891	360.313	-0.139413	0.86247	193.675	215.227	203.264	167.61	204.451	185.437	-0.433883	0.18918	550.067	667.92	437.245	464.403	608.994	450.824
orf19.6630	Ortholog(s) have role in ER-associated ubiquitin-dependent protein catabolic process		LCL2	0.828945	0.000896477	429.852	511.944	703.084	968.514	470.898	835.799	0.587233	0.0373183	341.123	362.391	545.139	511.835	351.757	528.487	-0.441915	0.247473	338.475	401.112	263.611	280.2	369.793	271.905	-0.735494	0.0134418	919.411	1283.13	685.011	637.828	1101.27	661.42
orf19.4903	Ortholog(s) have endoplasmic reticulum localization		GPI12	0.828846	0.0449066	46.0563	68.9593	117.811	86.0033	57.5078	101.907	0.306448	0.559697	66.3586	84.5397	79.4351	107.231	75.4491	93.3329	0.373487	0.714263	35.8057	54.5488	50.9364	65.6903	45.1772	58.3133	-0.198646	0.800621	153.105	114.884	100.4	133.066	133.995	116.733
orf19.542	Hexokinase II; antigenic in humans; repressed by human neutrophils; Efg1-regulated; fluconazole-induced; gene regulation by Ssn6; present in exponential and stationary growth phase; flow model biofilm induced; Spider biofilm repressed	HXK2	HXK2	0.8263	0.000605762	2885.59	2125.66	4316.42	4571.96	2505.63	4444.19	1.11113	5.97e-06	1499.36	1348.37	3405.08	2746.6	1423.87	3075.84	-0.839562	0.00449786	2275.52	1663.03	1159.55	1041.88	1969.27	1100.71	-0.603368	0.0465213	5638.18	6062.35	4279.06	3422.33	5850.27	3850.69
orf19.2414	Ortholog of S. cerevisiae Mpm1; a mitochondrial intermembrane space protein of unknown function; Hap43-repressed; Spider biofilm induced		MPM1	0.824732	0.000979888	333.284	280.925	476.441	612.767	307.105	544.604	1.2387	5.51e-06	338.804	382.877	982.289	721.017	360.841	851.653	0.207041	0.742053	263.083	219.507	261.687	296.168	241.295	278.928	0.571741	0.0982257	623.141	811.676	1233.79	899.011	717.408	1066.4
orf19.3633	Ortholog(s) have role in purine nucleobase catabolic process and cytosol, nucleus localization			0.823907	0.127498	19.7615	14.6119	31.0063	30.2937	17.1867	30.65	0.460862	0.469789	28.1208	27.9078	45.1234	32.004	28.0143	38.5637	0.667208	0.532439	15.7444	11.2249	21.7315	21.544	13.4846	21.6378	0.258018	0.770127	40.4908	40.2382	56.2742	40.3098	40.3645	48.292
orf19.2443	GTPase activator protein; transcript induced in low iron; alkaline upregulated; localized to the bud emergence area in G1 phase and in the bud tip during S and G2 phases	RGD1	RGD1	0.822208	0.00105368	198.816	178.871	370.261	298.528	188.843	334.395	0.364201	0.263973	248.308	273.822	327.41	344.684	261.065	336.047	0.441777	0.303195	156.922	139.785	191.775	211.819	148.353	201.797	-0.0645899	0.916204	482.958	396.6	411.642	429.32	439.779	420.481
orf19.1254	Putative GTPase-activating protein; regulated upon yeast-hypha switch; Spider biofilm repressed	SEC23	SEC23	0.821381	0.000135778	3153.19	3396.27	5649.47	5923.16	3274.73	5786.31	0.535682	0.0549327	2561.45	2338.83	3245.47	3858.17	2450.14	3551.82	-0.441282	0.203185	2485.55	2658.47	1980.72	1807.43	2572.01	1894.08	-0.777681	0.00475376	7379.32	7854.12	4079.48	4806.17	7616.72	4442.83
orf19.6812	Protein mannosyltransferase (PMT) with roles in hyphal growth and drug sensitivity; member of the PMT family which includes Pmt1p, Pmt2p, Pmt4p, Pmt5p, and Pmt6p; induced during cell wall regeneration; essential	PMT2	PMT2	0.818788	0.000150277	4831.5	5135.37	8875.2	8704.9	4983.44	8790.05	0.611276	0.0277684	4016.89	3438.57	5209.74	6179.36	3727.73	5694.55	-0.441692	0.210925	3808.64	4019.65	3106.23	2657.26	3914.14	2881.74	-0.699521	0.0138534	11592.4	11543	6548.24	7697.96	11567.7	7123.1
orf19.5804	Putative hydantoin utilization protein A; induced upon adherence to polystyrene; regulated by Gcn2p and Gcn4p	HYU1	OXP1	0.817947	0.00118582	358.84	270.576	602.283	509.632	314.708	555.957	0.547878	0.159826	440.068	253.186	459.151	554.504	346.627	506.827	0.114753	0.924177	283.468	211.171	341.439	194.573	247.319	268.006	-0.205929	0.650064	786.145	676.401	577.554	690.382	731.273	633.968
orf19.4939	Peripheral membrane protein; role in endocytosis and vacuole integrity; flow model and rat catheter biofilm repressed	MON2	MON2	0.817161	0.000224796	613.564	710.699	1121.08	1210.55	662.131	1165.81	0.154029	0.696517	664.85	658.344	675.081	797.195	661.597	736.138	-0.0228947	0.997975	483.348	556.623	514.068	508.786	519.985	511.427	-0.73697	0.00897024	1464.59	1604.97	848.898	992.777	1534.78	920.838
orf19.2510	Ortholog(s) have role in protein folding, tubulin complex assembly		CIN1	0.817028	0.0144545	71.3689	68.9869	121.642	125.786	70.1779	123.714	0.0783139	0.903761	93.2169	113.667	116.684	101.702	103.442	109.193	0.535043	0.381179	56.2954	53.937	71.7323	88.1701	55.1162	79.9512	-0.252606	0.654056	158.997	166.734	146.4	126.98	162.866	136.69
orf19.6788	Protein with a predicted role in cotranslational protein targeting to membrane; induced during chlamydospore formation in both C. albicans and C. dubliniensis		HRI1	0.816943	0.0436392	39.6984	34.8167	69.7464	61.8901	37.2576	65.8182	0.585082	0.164602	79.5948	87.1743	147.996	102.229	83.3845	125.113	1.13233	0.0163957	31.4134	27.0944	61.384	67.5002	29.2539	64.4421	0.854154	0.0437955	90.8666	82.3701	185.264	128.069	86.6183	156.667
orf19.6005	Putative glucose transporter of the major facilitator superfamily; the C. albicans glucose transporter family comprises 20 members; 12 probable membrane-spanning segments, extended N terminus; expressed in rich medium; Hap43p-repressed	HGT5		0.815306	0.0280214	48.0908	52.8981	93.9615	83.5457	50.4945	88.7536	0.0547379	0.954956	74.7739	85.8947	74.6692	92.1962	80.3343	83.4327	0.647808	0.291232	37.785	41.5225	57.5867	66.5838	39.6538	62.0853	-0.161967	0.831389	122.47	111.113	94.2401	114.512	116.792	104.376
orf19.3267	Ortholog(s) have palmitoyltransferase activity and role in ascospore wall assembly, cortical actin cytoskeleton organization, establishment of cell polarity, protein palmitoylation, regulation of exocytosis, vacuole fusion, non-autophagic		SWF1	0.815195	0.0128363	82.0579	90.3451	134.07	168.924	86.2015	151.497	0.120859	0.848448	113.153	81.7207	110.081	101.778	97.4366	105.929	0.155091	0.909858	64.5311	70.8682	88.0143	62.6275	67.6996	75.3209	-0.589503	0.148282	175.766	223.338	138.22	126.965	199.552	132.593
orf19.1330	Ortholog of Candida albicans WO-1 : CAWG_05678			0.813337	0.419216	5.87755	6.25729	7.20053	14.1332	6.06742	10.6669	-0.243197	0.899372	13.1557	6.33577	9.90017	6.49136	9.74575	8.19577	0.654774	0.837224	4.6021	4.90053	10.4633	4.60717	4.75131	7.53523	-0.44934	0.783685	9.85656	18.2701	12.27	8.28337	14.0633	10.2767
orf19.944	Putative D-amino acid oxidase; Spider biofilm induced	IFG3		0.813334	0.0175798	90.8864	63.9441	134.499	138.79	77.4152	136.644	0.441934	0.269596	158.306	113.301	173.328	195.668	135.804	184.498	0.781645	0.146724	72.1479	49.5067	122.997	86.9695	60.8273	104.983	0.359431	0.392917	175.786	183.981	218.128	243.533	179.884	230.83
orf19.3030	Ortholog(s) have phosphatidylinositol binding activity		ATG21	0.813293	0.00837787	86.6563	89.0707	150.33	158.354	87.8635	154.342	0.488768	0.229035	102.276	79.1895	125.406	129.258	90.7326	127.332	0.0237089	1	68.2583	69.7558	79.4776	60.7866	69.0071	70.1321	-0.350546	0.435259	196.524	209.859	157.695	160.996	203.191	159.346
orf19.7612	Putative cytochrome c lysine methyltransferase; regulated by Gcn2 and Gcn4; transcript induced by Mnl1 under weak acid stress; early-stage flow model biofilm induced	CTM1	CTM1	0.812213	0.000405171	1366.36	1785.82	2809.75	2722.58	1576.09	2766.17	0.723041	0.0047738	1333.24	1246.46	1950.91	2307.39	1289.85	2129.15	-0.310914	0.501103	1076.51	1398.44	1031.01	963.198	1237.48	997.101	-0.450764	0.158163	3669.91	3610.36	2452.41	2874.19	3640.14	2663.3
orf19.4901	Predicted methyltransferase; Spider biofilm induced			0.811502	0.154991	19.7186	13.1791	27.8544	30.4393	16.4489	29.1468	1.32705	0.0109788	14.6345	13.3995	39.2991	31.2781	14.017	35.2886	-0.264649	0.93597	15.763	10.0498	11.3469	10.2884	12.9064	10.8177	0.201897	0.845689	36.534	40.26	49.1227	39.2579	38.397	44.1903
orf19.4715	Ortholog(s) have tubulin binding activity, role in microtubule cytoskeleton organization, mitochondrial fission, mitochondrion inheritance, nuclear migration along microtubule and cell cortex, cellular bud tip, mitochondrion localization		NUM1	0.811349	0.000577564	3761.47	3444.23	5517.34	7128.39	3602.85	6322.86	0.0318855	0.954956	3840.13	4012.8	3822.43	4205.96	3926.46	4014.2	0.100651	0.900547	2965.47	2695.61	2969.08	3101.54	2830.54	3035.31	-0.729945	0.0146409	7207.45	9451.48	4804.42	5239.66	8329.46	5022.04
orf19.6277	Has domain(s) with predicted phosphatidylinositol binding activity and role in cell communication			0.808704	0.00735649	97.6216	139.118	209.487	203.671	118.37	206.579	0.580141	0.168289	55.414	74.7824	91.8945	102.851	65.0982	97.3729	-0.880656	0.0848468	76.3717	109.547	42.4182	58.2115	92.9592	50.3148	-1.15725	6.73e-05	273.565	270.195	115.728	127.951	271.88	121.839
orf19.3392	Putative 2-deoxyglucose-6-phosphatase; haloacid dehalogenase hydrolase/phosphatase superfamily; similar to S. cerevisiae Dog1, Dog2, Hor1, Rhr2; regulated by Nrg1, Tup1; Spider biofilm repressed	DOG1	DOG2	0.808544	0.000199723	427.074	396.14	763.964	678.853	411.607	721.408	0.717947	0.00722604	486.382	474.098	830.364	749.519	480.24	789.942	0.198233	0.72328	336.825	309.889	376.111	366.35	323.357	371.23	0.0590882	0.923719	997.485	900.631	1043.39	934.037	949.058	988.711
orf19.5978	Has domain(s) with predicted oxidoreductase activity, transferase activity, transferring acyl groups other than amino-acyl groups, zinc ion binding activity and role in oxidation-reduction process			0.807406	0.283182	7.49979	26.1797	23.7457	35.1773	16.8398	29.4615	0.175415	0.871117	21.0141	27.6818	32.0234	22.9475	24.3479	27.4854	0.510621	0.788587	5.33263	21.2874	16.0065	21.6103	13.31	18.8084	-0.173501	0.878662	31.5795	46.0694	39.8996	28.9464	38.8244	34.423
orf19.3001	Protein similar to S. cerevisiae Tem1p, which is a GTPase involved in termination of the M phase of the cell cycle; induced under Cdc5p depletion	TEM1	TEM1	0.80704	0.00755991	115.81	109.761	168.689	226.208	112.785	197.449	-0.0691155	0.919285	148.34	189.918	192.05	130.345	169.129	161.197	0.559952	0.263681	91.3719	85.8081	114.222	147.244	88.59	130.733	-0.365736	0.465443	221.188	299.061	240.55	163.168	260.124	201.859
orf19.5393	Putative cysteine sulfinate decarboxylase; transcript positively regulated by Tbf1; Spider biofilm induced			0.805499	0.000706615	402.632	403.51	803.73	605.394	403.071	704.562	0.631664	0.101692	622.322	392.487	626.596	945.906	507.405	786.251	0.308999	0.602286	317.388	315.834	482.201	302.366	316.611	392.284	0.0856714	0.905884	1048.86	803.79	788.54	1177.43	926.325	982.986
orf19.6512	Predicted subunit of the exocyst complex, involved in exocytosis; localizes to a crescent on the surface of the hyphal tip	EXO70	EXO70	0.804934	0.000629374	229.527	246.742	437.276	394.209	238.134	415.743	0.0997073	0.82766	255.165	220.93	256.639	253.458	238.048	255.049	-0.0225431	1	180.786	193.279	197.571	170.447	187.032	184.009	-0.776839	0.00244632	570.841	523.12	322.543	315.814	546.981	319.179
orf19.7512	Has domain(s) with predicted electron carrier activity, heme binding, iron ion binding, oxidoreductase activity, acting on paired donors and with incorporation or reduction of molecular oxygen, more			0.804856	0.0785553	35.4027	49.0779	58.2402	89.002	42.2403	73.6211	0.518259	0.267835	68.0173	48.9102	88.11	79.3875	58.4638	83.7487	0.450235	0.654183	27.5544	38.8087	53.0261	37.3544	33.1816	45.1903	0.111453	0.905884	76.9954	117.023	110.569	99.1048	97.0094	104.837
orf19.3031	Putative endoplasmic reticulum (ER) protein-translocation complex subunit	SEC62	SEC62	0.804589	0.00135943	1230.36	1417.57	1904.42	2719.49	1323.96	2311.95	0.66977	0.0119525	908.232	973.387	1606.06	1387.31	940.81	1496.68	-0.515114	0.113295	969.584	1109.89	702.072	752.464	1039.74	727.268	-0.701551	0.0312587	2488.7	3604.78	2018.18	1728.72	3046.74	1873.45
orf19.6479	Ortholog(s) have SNARE binding activity and role in positive regulation of vesicle fusion, vesicle docking involved in exocytosis	SEC1	SEC1	0.804034	0.00105686	216.907	273.991	415.695	439.472	245.449	427.583	0.288263	0.412921	322.94	369.518	401.461	444.176	346.229	422.818	0.476336	0.251626	170.523	214.962	249.396	285.869	192.742	267.633	-0.0896345	0.873176	543.169	582.591	504.833	553.149	562.88	528.991
orf19.3084	Ortholog(s) have histone acetyltransferase activity, role in chromatin silencing at telomere and SAS acetyltransferase complex, nuclear chromatin localization		SAS4	0.80363	0.0937603	38.0051	68.3739	74.0862	111.44	53.1895	92.7629	-0.184322	0.745203	79.2618	69.3049	59.2387	71.4382	74.2833	65.3384	0.463285	0.635669	29.2855	54.3235	61.4692	53.3482	41.8045	57.4087	-0.579953	0.266092	97.7336	146.731	74.7786	88.72	122.232	81.7493
orf19.4349	Protein of unknown function; transcript repressed by elevated CO2; Spider biofilm induced		NBA1	0.802855	0.00090026	355.065	455.22	639.15	772.278	405.143	705.714	0.370761	0.391435	283.425	500.785	528.886	485.289	392.105	507.088	-0.0688768	0.966602	279.372	356.881	217.994	388.286	318.127	303.14	-0.550337	0.0685093	835.481	1023.41	664.527	604.809	929.443	634.668
orf19.1478	Putative oligosaccharyltransferase complex component; flow model and rat catheter biofilm repressed	STT3	STT3	0.80111	0.000185477	2476.61	2541.16	4442.19	4300.7	2508.88	4371.45	0.405026	0.196543	2365.55	1854.21	2616.6	2970.87	2109.88	2793.73	-0.272828	0.582197	1952.3	1989.05	1829.62	1432.52	1970.67	1631.07	-0.718928	0.00838562	5802.13	5703	3288.98	3700.87	5752.57	3494.92
orf19.4441	Ortholog(s) have DNA replication origin binding, double-stranded DNA binding, single-stranded DNA binding activity		MCM10	0.799181	0.0152138	106.893	141.032	172.992	257.577	123.962	215.284	0.0539925	0.93651	109.177	137.841	117.884	138.551	123.509	128.218	-0.0246195	1	83.7935	110.906	83.9977	106.934	97.35	95.4658	-0.822385	0.0245697	227.103	340.303	148.505	172.314	283.703	160.409
orf19.6036	Ortholog of S. cerevisiae Ric1 guanyl-nucleotide exchange factor; mutant is viable; rat catheter biofilm repressed	RIC1	RIC1	0.799178	0.00230739	175.981	230.06	330.082	374.642	203.02	352.362	0.275355	0.43418	223.626	218.285	263.907	270.914	220.956	267.411	0.102752	0.927037	138.214	180.633	172.939	168.643	159.423	170.791	-0.471492	0.122953	431.562	496.384	331.767	337.476	463.973	334.622
orf19.7473	Ortholog(s) have role in endocytosis and actin cortical patch, cellular bud neck, cytoplasm localization		LDB17	0.797531	0.0107332	124.214	137.189	272.399	181.753	130.701	227.076	0.649723	0.0415755	127.125	127.312	198.76	200.472	127.218	199.616	-0.060251	0.981392	97.7371	107.563	98.2724	98.3817	102.65	98.327	-0.256266	0.619868	354.591	242.273	249.847	249.757	298.432	249.802
orf19.3247	Putative ortholog of S. cerevisiae Laa1p; likely to be essential for growth, based on an insertional mutagenesis strategy		LAA1	0.797214	0.000328366	1012.53	1083.38	1967.82	1673.71	1047.95	1820.76	0.0874199	0.847588	1006.23	1196.24	1092.27	1247.79	1101.23	1170.03	0.0488687	0.96972	798.033	848.133	777.608	924.947	823.083	851.278	-0.710287	0.0109872	2569.75	2220.01	1373.16	1554.22	2394.88	1463.69
orf19.4633	Ortholog(s) have carbonyl reductase (NADPH) activity, oxidoreductase activity, acting on the aldehyde or oxo group of donors, NAD or NADP as acceptor activity and cytosol, nucleus, ribosome localization		YMR226C	0.796665	0.000571276	327.969	379.221	588.011	638.993	353.595	613.502	1.12398	1.09e-05	245.899	276.212	543.234	594.932	261.055	569.083	-0.45878	0.245186	258.23	297.149	189.875	213.704	277.689	201.79	-0.181986	0.684225	768.337	847.057	683	740.983	807.697	711.992
orf19.7421	Putative peptidyl-prolyl cis-trans isomerase; macrophage-downregulated protein level; protein level decrease in stationary phase cultures; predicted endoplasmic reticulum (ER) localization	CYP5	CPR5	0.793368	0.00170402	2183.41	1645.41	2887.59	3750.31	1914.41	3318.95	0.953721	0.000118371	1427.45	1395.48	3042.55	2425.16	1411.46	2733.86	-0.464031	0.219548	1721.91	1287.19	1103.74	1078.48	1504.55	1091.11	-0.353283	0.384815	3772.58	4972.05	3823.39	3021.9	4372.32	3422.65
orf19.2986	Ortholog of C. dubliniensis CD36 : Cd36_02750, C. parapsilosis CDC317 : CPAR2_106015, Candida tenuis NRRL Y-1498 : CANTEDRAFT_107500 and Debaryomyces hansenii CBS767 : DEHA2D08250g			0.79295	0.0923745	34.1741	44.6056	53.7172	82.4826	39.3898	68.0999	0.310813	0.598512	40.4332	43.5807	61.4913	42.7101	42.007	52.1007	0.0755383	0.996733	26.6571	35.2205	31.1587	33.7513	30.9388	32.455	-0.459301	0.477483	71.0704	108.398	76.7435	53.7385	89.7341	65.241
orf19.3673	Ortholog(s) have Rab guanyl-nucleotide exchange factor activity, role in ER to Golgi vesicle-mediated transport, chromosome organization and TRAPP complex, cytosol, nucleus localization		TRS23	0.792712	0.047124	72.2374	52.7592	128.523	88.765	62.4983	108.644	0.0813634	0.902478	77.1738	85.9389	82.1452	90.3992	81.5563	86.2722	0.353654	0.684467	57.3507	40.8452	59.488	66.5702	49.098	63.0291	-0.403134	0.454251	166.938	118.698	103.437	112.475	142.818	107.956
orf19.3181.1	Protein of unknown function; involved in secretion of proteins that lack classical secretory signal sequences; Spider biofilm induced		NCE101	0.791852	0.0101484	119.535	132.485	179.119	256.753	126.01	217.936	0.970729	0.0558474	51.2317	118.822	205.215	128.584	85.0266	166.9	-0.588311	0.47507	94.0451	103.886	38.4568	93.1346	98.9654	65.7957	-0.458072	0.358001	235.007	339.331	256.916	161.124	287.169	209.02
orf19.1782	Membrane-localized protein of unknown function		IRC22	0.791487	0.000217601	868.286	798.133	1403.92	1481.45	833.209	1442.68	0.805432	0.00174317	651.353	629.298	1190.52	1047.7	640.325	1119.11	-0.403637	0.263681	684.675	624.501	503.688	486.281	654.588	494.985	-0.439074	0.17913	1833.96	1964.27	1495.97	1305.58	1899.11	1400.77
orf19.586	Putative ER-derived vesicle protein; COPII-coated vesicle complex subunit; transcript induced by filamentous growth; Spider biofilm repressed	ERV46	ERV46	0.791252	0.000334707	1517.15	1784.93	2702.76	3009.89	1651.04	2856.32	0.733589	0.00273494	1224.66	1246.28	2081.62	2027.04	1235.47	2054.33	-0.440526	0.20791	1195.61	1397.49	946.851	963.256	1296.55	955.054	-0.548778	0.0616365	3530.64	3990.82	2616.2	2525.42	3760.73	2570.81
orf19.69.2	Dubious open reading frame			0.791213	0.247164	14.8732	4.14977	19.0792	14.9353	9.51146	17.0073	-0.30445	0.794481	28.5317	7.91365	16.3945	13.1354	18.2227	14.765	0.887976	0.63905	12.1429	2.82996	22.8744	5.43894	7.48645	14.1566	-0.273403	0.82521	24.6984	20.0872	20.4647	16.5366	22.3928	18.5006
orf19.3827	Ortholog(s) have metalloendopeptidase activity, role in misfolded or incompletely synthesized protein catabolic process and mitochondrial inner membrane localization		OMA1	0.790864	0.00328892	158.998	139.854	238.532	279.334	149.426	258.933	0.833052	0.00834343	123.342	115.299	233.313	191.888	119.32	212.6	-0.349648	0.576202	125.562	109.214	95.4679	88.9771	117.388	92.2225	-0.357417	0.366714	312.06	369.916	292.809	239.494	340.988	266.151
orf19.7370	Possible G-protein coupled receptor; vacuolar membrane transporter for cationic amino acids; PQ-loop motif; rat catheter and Spider biofilm induced		YOL092W	0.790004	0.00114918	195.662	221.452	372.153	348.072	208.557	360.113	0.785925	0.00295633	213.77	200.174	360.941	352.849	206.972	356.895	-0.0321479	0.994808	153.995	173.59	165.4	154.564	163.792	159.982	-0.0853004	0.874842	485.903	461.813	453.607	439.663	473.858	446.635
orf19.5269.1	Ortholog(s) have endoplasmic reticulum localization		YPR170W-B	0.789753	0.00234443	150.972	148.689	264.722	253.485	149.83	259.103	0.591227	0.0688918	132.286	154.929	225.802	206.956	143.607	216.379	-0.0844795	0.952291	119.03	116.345	101.981	120.017	117.687	110.999	-0.332143	0.378263	345.661	336.302	283.617	258.041	340.982	270.829
orf19.7210	Protein of unknown function; Spider biofilm induced		YJR008W	0.789307	0.00654101	114.653	109.717	177.272	210.708	112.185	193.99	0.607836	0.0940685	99.0569	101.813	169.783	136.369	100.435	153.076	-0.183405	0.855525	90.4434	85.7912	76.5272	78.7167	88.1173	77.622	-0.414643	0.318478	232.064	278.893	212.938	170.35	255.479	191.644
orf19.5642	Ortholog of S. cerevisiae Dif1; which regulates nuclear localization of Rnr2 and Rnr4; colony morphology-related gene regulation by Ssn6; induced in cyr1 mutant; Spider biofilm induced		DIF1	0.789287	0.0194343	1356.58	1415.07	1572.42	3217.76	1385.82	2395.09	0.842287	0.00743042	1046.66	1304.03	2581.87	1632.84	1175.35	2107.36	-0.260515	0.617442	1069.31	1107.69	808.765	1008.37	1088.5	908.57	-0.259669	0.732576	2056.09	4264.16	3243.78	2035.34	3160.13	2639.56
orf19.1596	Protein lacking an ortholog in S. cerevisiae; transposon mutation affects filamentous growth; possibly an essential gene, disruptants not obtained by UAU1 method	FGR28		0.787908	0.0749164	43.1737	36.4984	83.1307	54.8376	39.836	68.9841	0.699216	0.0844647	74.1233	53.7646	110.978	96.734	63.9439	103.856	0.654181	0.370053	34.1972	28.3637	57.7526	41.1005	31.2804	49.4265	0.519631	0.316463	107.681	73.6666	139.233	120.787	90.674	130.01
orf19.5725	Ortholog(s) have guanyl-nucleotide exchange factor activity, role in autophagic vacuole fusion, protein targeting to vacuole, vesicle docking and Mon1-Ccz1 complex localization		CCZ1	0.787653	0.0228824	65.7627	79.0724	116.916	132.51	72.4175	124.713	0.704328	0.0546453	81.6857	70.5359	122.146	125.944	76.1108	124.045	0.0521292	0.996733	51.5741	62.1741	63.3644	54.2794	56.8741	58.8219	-0.0813645	0.920074	153.063	175.389	153.6	156.868	164.226	155.234
orf19.2274	Ortholog of C. dubliniensis CD36 : Cd36_21450, Candida tropicalis MYA-3404 : CTRG_01739 and Candida albicans WO-1 : CAWG_05814			0.787288	0.180045	17.4798	14.4219	25.5179	29.797	15.9509	27.6575	0.351668	0.703871	14.0297	32.1249	39.6808	19.3815	23.0773	29.5312	0.505119	0.746227	13.8733	11.153	10.2526	25.4777	12.5132	17.8652	0.0207602	1	33.5678	39.3139	49.0717	24.8673	36.4409	36.9695
orf19.4014	Planktonic growth-induced gene			0.785779	0.00290137	145.329	165.172	253.788	280.62	155.25	267.204	-0.0225369	0.986935	236.637	184.734	211.88	202.88	210.686	207.38	0.419013	0.439919	114.324	129.531	183.448	142.281	121.927	162.865	-0.438759	0.199715	331.818	371.81	266.219	252.868	351.814	259.544
orf19.394	Putative kynureninase; predicted role in NAD biosynthesis; Hap43-repressed gene; flow model biofilm induced		BNA5	0.785606	0.000992808	322.642	254.68	494.428	502.947	288.661	498.687	0.528704	0.104885	346.466	252.771	411.243	453.283	299.618	432.263	0.0280494	0.999152	254.828	198.83	268.541	194.707	226.829	231.624	-0.279409	0.454251	645.883	666.894	517.12	564.503	656.389	540.811
orf19.7308	Alpha-tubulin; gene has intron; complements cold-sensitivity of S. cerevisiae tub1 mutant; C. albicans has single alpha-tubulin gene, whereas S. cerevisiae has two (TUB1, TUB3); farnesol-upregulated in biofilm; sumoylation target	TUB1	TUB1	0.785463	0.0010321	2710.11	2072.27	3848.19	4397.34	2391.19	4122.76	0.22114	0.564112	2968.97	3451.24	4245.15	3238.58	3210.11	3741.87	0.400702	0.339861	2137.09	1621.33	2295.25	2667.78	1879.21	2481.51	-0.212531	0.661692	5026.85	5830.51	5334.74	4035.38	5428.68	4685.06
orf19.3150	Putative reductase; Nrg1 and Tup1-regulated; benomyl- and hyphal-induced; macrophage/pseudohyphal-repressed; repressed by low iron; possibly involved in osmotic stress response; stationary phase enriched protein; Spider biofilm induced	GRE2		0.785257	0.0306357	70.7004	104.702	169.917	131.59	87.7011	150.753	0.774733	0.00863132	134.766	160.954	249.236	256.837	147.86	253.037	0.735076	0.146896	55.152	82.6139	103.862	124.713	68.8829	114.287	0.675382	0.0360211	221.246	175.259	313.337	319.93	198.252	316.633
orf19.685.1	Ortholog of C. parapsilosis CDC317 : CPAR2_602135, Candida tenuis NRRL Y-1498 : cten_CGOB_00042, Debaryomyces hansenii CBS767 : DEHA2F11858g and Pichia stipitis Pignal : PICST_60705			0.785141	0.0466732	44.3852	39.491	74.9571	69.9285	41.9381	72.4428	0.626245	0.167574	39.2721	44.7327	68.557	61.1626	42.0024	64.8598	-0.0236616	1	35.1019	30.7606	30.1985	34.7064	32.9313	32.4524	-0.231413	0.729711	97.7757	92.9233	85.9946	76.3997	95.3495	81.1971
orf19.1513	Phosphatidylinositol 3-phosphate 5-kinase; required for hyphal growth on solid media, and for wild-type vacuolar morphology and acidification; not required for wild-type virulence in mouse systemic infection or for adherence to HeLa cells	FAB1	FAB1	0.785084	0.000219033	903.409	835.628	1476.57	1521.11	869.519	1498.84	-0.0958062	0.835742	1325.55	1060.08	996.8	1235.51	1192.81	1116.16	0.432384	0.258074	712.349	653.864	1025.43	818.793	683.106	922.112	-0.498933	0.116013	1928.77	2016.96	1253.37	1538.71	1972.86	1396.04
orf19.6889	Ortholog of S. cerevisiae Mkk2; MAP kinase kinase involved in signal transduction; macrophage-downregulated; mutants are viable and hypersensitive to caspofungin	MKK2	MKK1	0.78449	0.000273258	544.14	513.34	858.607	963.54	528.74	911.074	0.568524	0.0400178	561.139	602.409	832.49	893.126	581.774	862.808	0.114054	0.877603	429.078	401.658	433.699	465.737	415.368	449.718	-0.15219	0.761464	1121.89	1277.29	1046.5	1112.53	1199.59	1079.51
orf19.5030	Protein of unknown function; induced during planktonic growth	DOS2	DOS2	0.784467	0.000537712	271.647	289.014	465.559	499.492	280.33	482.525	0.534216	0.0658049	295.959	323.542	439.86	457.329	309.75	448.594	0.121765	0.881638	214.007	226.347	228.632	250.232	220.177	239.432	-0.178513	0.700327	608.348	662.125	552.945	569.681	635.237	561.313
orf19.4645	Protein required for wild-type budding, hyphal growth, and virulence in a mouse systemic infection; suppresses pseudohyphal and filamentous growth defects of various S. cerevisiae mutants and heat sensitivity of S. cerevisiae cdc24-4 mutant	BEM1	BEM1	0.78417	0.000776803	374.571	381.522	718.841	583.209	378.046	651.025	0.224418	0.638434	371.897	439.763	351.883	596.49	405.83	474.187	0.0793979	0.93597	295.232	298.66	287.176	340.239	296.946	313.707	-0.530553	0.192054	938.24	774.117	443.487	741.877	856.178	592.682
orf19.3307	Flavin-containing monooxygenase; catalyzes oxidation of biological thiols to maintain the ER redox buffer ratio for correct folding of disulfide-bonded proteins; Spider biofilm repressed		FMO1	0.783572	0.00175935	191.685	160.453	309.317	298.303	176.069	303.81	0.5641	0.0667451	203.952	186.876	320.543	257.283	195.414	288.913	0.124141	0.907205	151.434	125.231	157.85	144.245	138.333	151.048	-0.144454	0.78048	403.929	395.711	402.365	321.034	399.82	361.7
orf19.2228	Ortholog(s) have actin filament binding, actin monomer binding activity and role in actin cortical patch organization, actin filament depolymerization, actin filament severing, sequestering of actin monomers		TWF1	0.783057	0.0155668	82.1736	99.3155	171.305	140.391	90.7445	155.848	0.218346	0.65055	110.217	124.69	156.027	117.237	117.453	136.632	0.352183	0.63905	64.4801	78.0533	84.9901	96.5691	71.2667	90.7796	-0.260617	0.640612	223.215	186.775	195.519	146.628	204.995	171.073
orf19.5015	Class V myosin; nonessential; sole class V myosin in C. albicans; required for WT actin cytoskeletal polarity, nuclear organization, migration, hyphal growth; conserved myosin ATPase/tail domains; Hap43-induced; flow model biofilm repressed	MYO2	MYO2	0.782394	0.000259903	7779.58	7702.13	12819.5	13808.8	7740.85	13314.2	-5.01e-05	1	7250.9	6751.75	6328.3	7673.84	7001.32	7001.07	-0.167973	0.77924	6132.85	6028.49	5606.58	5218.17	6080.67	5412.38	-1.00113	0.000140956	16744.7	18310.6	7954.14	9559.75	17527.7	8756.95
orf19.1089	Putative peroxisomal membrane protein; role in fatty acid oxidation; expression is Tac1-regulated; Hms1p-dependent induction by geldamycin; Spider biofilm induced	PEX11	PEX11	0.782271	0.0855559	47.2499	71.9981	127.247	77.6966	59.624	102.472	0.373136	0.36367	122.153	116.479	138.997	170.098	119.316	154.548	0.983679	0.0351047	36.7182	56.9626	94.5141	89.924	46.8404	92.219	0.521893	0.28686	164.974	104.292	175.137	211.519	134.633	193.328
orf19.4887	Predicted regulator of endcytosis of plasma membrane proteins; fluconazole induced, alkaline induced by Rim101; repressed by caspofungin and in azole-resistant strain overexpressing MDR1; flow model, rat catheter and Spider biofilm induced	ECM21	ECM21	0.780993	0.0544821	129.569	99.7319	263.996	130.548	114.65	197.272	0.87222	0.0262793	84.3978	87.2578	119.035	195.377	85.8278	157.206	-0.444786	0.485388	102.57	77.5941	65.1858	67.4745	90.0821	66.3301	-0.397742	0.547117	342.771	175.112	150.616	242.399	258.942	196.507
orf19.6905	Ortholog of S. cerevisiae : YNL011C, C. glabrata CBS138 : CAGL0H03619g, C. dubliniensis CD36 : Cd36_71090, C. parapsilosis CDC317 : CPAR2_300420 and Candida tenuis NRRL Y-1498 : CANTEDRAFT_111980		YNL011C	0.780976	0.000995875	409.795	445.257	635.161	833.232	427.526	734.196	0.9157	0.00314253	219.549	328.995	568.193	466.887	274.272	517.54	-0.662355	0.0762253	322.861	348.696	168.943	255.111	335.779	212.027	-0.578064	0.074859	830.534	1103.93	713.65	582.138	967.23	647.894
orf19.20	Putative serine/threonine-protein phosphatase B-type regulatory subunit; transcription is regulated upon yeast-hyphal switch	RTS1	RTS1	0.780531	0.000349331	720.897	691.527	1179.35	1247.33	706.212	1213.34	0.13559	0.720113	954.538	961.395	998.632	1106.08	957.967	1052.36	0.416283	0.242957	568.385	541.163	738.017	743.051	554.774	740.534	-0.278789	0.46299	1540.64	1653.82	1255.39	1377.75	1597.23	1316.57
orf19.719	Ortholog(s) have ubiquitin-protein ligase activity		HRD1	0.78	0.00119317	289.456	358.5	577.094	533.736	323.978	555.415	0.577965	0.0601526	247.398	320.786	444.991	403.259	284.092	424.125	-0.210171	0.7561	227.734	281.084	190.746	248.464	254.409	219.605	-0.461045	0.140015	753.543	708.056	559.057	502.64	730.8	530.849
orf19.5780	Putative protein of unknown function; Hap43p-repressed gene		YIL067C	0.779433	0.00228016	158.03	159.514	264.473	280.504	158.772	272.489	0.635669	0.0287227	160.347	181.649	269.704	261.715	170.998	265.709	0.0839846	0.94613	124.549	124.867	123.728	140.616	124.708	132.172	-0.109412	0.839523	345.649	371.794	338.923	326.14	358.722	332.531
orf19.6082	Ortholog(s) have unfolded protein binding activity, role in protein folding, protein localization to cell surface and integral to endoplasmic reticulum membrane, mitochondrial outer membrane localization		GSF2	0.777809	0.00238655	657.669	621.244	892.719	1300.37	639.456	1096.54	0.376138	0.23062	766.026	673.137	949.183	918.63	719.582	933.907	0.146572	0.818032	518.574	486.116	592.572	519.951	502.345	556.262	-0.306277	0.488916	1167.29	1722.95	1192.9	1144.55	1445.12	1168.73
orf19.4711	Ortholog of C. dubliniensis CD36 : Cd36_40890, C. parapsilosis CDC317 : CPAR2_401100, Candida tenuis NRRL Y-1498 : CANTEDRAFT_119698 and Debaryomyces hansenii CBS767 : DEHA2G22154g			0.776744	0.000890327	273.71	246.151	423.138	468.513	259.93	445.826	0.421545	0.188391	268.518	222.225	321.723	335.556	245.371	328.64	-0.107886	0.914445	215.976	192.434	207.99	171.358	204.205	189.674	-0.513376	0.086085	553.039	620.937	404.472	417.97	586.988	411.221
orf19.4819	Protein of unknown function; transcript detected on high-resolution tiling arrays; rat catheter biofilm induced			0.774092	0.484548	3.60206	6.0021	10.877	5.44267	4.80208	8.15981	-0.21078	0.90715	12.1403	9.80728	8.02404	10.8588	10.9738	9.44145	1.16763	0.532439	2.72897	4.80414	9.46883	7.46466	3.76655	8.46674	0.140605	0.937352	13.8414	7.61324	10.2557	13.3994	10.7273	11.8276
orf19.6809	Putative phosphomutase-like protein; protein present in exponential and stationary growth phase yeast; Hap43-repressed; Spider biofilm repressed		PMU1	0.773678	0.00153972	332.244	302.401	603.951	482.008	317.323	542.979	0.993466	0.000119077	225.094	249.568	493.039	452.153	237.331	472.596	-0.443347	0.265657	262.102	236.481	173.818	193.081	249.292	183.45	-0.271494	0.497877	788.127	639.968	619.473	563.528	714.047	591.5
orf19.4732	Protein with a possible role in ER to Golgi transport; induced upon yeast-hyphal switch; sumoylation target; Spider biofilm repressed	SEC24	SEC24	0.772948	0.000387827	5504.47	5823.5	9147.04	10209	5663.98	9678.03	0.58818	0.0303643	3870.39	3560.87	5173.12	5998.72	3715.63	5585.92	-0.631081	0.0279268	4339.16	4558.24	2992.79	2751.94	4448.7	2872.36	-0.866778	0.001272	11947.9	13537	6502.16	7472.98	12742.5	6987.57
orf19.3294	Putative transcriptional coactivator; caspofungin repressed	MBF1	MBF1	0.772728	0.0010072	3905.52	3739.52	5695.02	7366.85	3822.52	6530.93	0.780345	0.00187829	2907.74	3189.51	5539.43	4932.93	3048.62	5236.18	-0.349619	0.37541	3078.91	2926.84	2248.04	2465.34	3002.88	2356.69	-0.392598	0.300495	7439.53	9767.67	6961.85	6145.86	8603.6	6553.85
orf19.7481	Mitochondrial malate dehydrogenase; regulated by Mig1, Tup1, white-opaque switch, phagocytosis; induced in high iron; antigenic during murine and human infection; repressed in Spider biofilms by Bcr1, Tec1, Ndt80, Rob1, Brg1	MDH1	MDH2	0.769378	0.00135152	361.317	295.178	593.075	527.843	328.247	560.459	0.52267	0.0761163	423.835	372.462	540.758	603.248	398.149	572.003	0.252655	0.656081	285.252	230.593	327.975	287.576	257.923	307.776	-0.0430961	0.948516	774.287	700.375	679.932	751.298	737.331	715.615
orf19.2496	Putative fungal-specific transmembrane protein; fluconazole repressed, Hap43-repressed; flow model biofilm induced; Spider biofilm induced	ATO2		0.769018	0.0073535	206.329	253.821	317.369	465.728	230.075	391.548	-0.415868	0.185794	347.158	355.191	277.991	248.334	351.174	263.162	0.590058	0.0947869	162.239	199.111	268.356	274.554	180.675	271.455	-0.647486	0.0513409	415.732	616.261	349.144	309.651	515.996	329.397
orf19.410.3	Lumazine synthase (6,7-dimethyl-8-ribityllumazine synthase, DMRL synthase); catalyzes the penultimate step in the synthesis of riboflavin; Hap43-induced; rat catheter and Spider biofilm repressed	RIB4	RIB4	0.768944	0.00226071	433.64	309.988	659.51	610.33	371.814	634.92	0.767362	0.00658585	306.004	382.677	630.029	542.344	344.34	586.186	-0.13702	0.882659	342.564	241.896	236.12	296.233	292.23	266.176	-0.187101	0.678546	861.191	809.622	791.482	676.04	835.407	733.761
orf19.263.1	Protein of unknown function; gene has intron; Spider biofilm induced			0.768582	0.000670013	838.058	858.458	1290.83	1599.01	848.258	1444.92	0.977922	0.000465637	551.733	707.509	1419.76	1060.68	629.621	1240.22	-0.452844	0.223049	660.595	671.979	426.039	547.378	666.287	486.709	-0.293435	0.50439	1686.79	2119.56	1783.66	1322.14	1903.17	1552.9
orf19.5281	Predicted essential RNA-binding G protein; ortholog an effector of mating response pathway in S. cerevisiae; mainly associated with nuclear envelope and ER; flow model and Spider biofilm repressed		SCP160	0.768294	0.000365112	10199.8	9543.16	16440.6	17187.5	9871.49	16814.1	0.736124	0.00368794	7567.73	7995.34	12011.8	13911.6	7781.54	12961.7	-0.366504	0.345661	8040.94	7469.33	5851.25	6179.64	7755.13	6015.44	-0.448921	0.178352	21474.3	22791	15097.2	17331.1	22132.6	16214.1
orf19.5620	Stationary phase enriched protein; Gcn4-regulated; induced by amino acid starvation (3-AT), benomyl or in azole-resistant strain that overexpresses MDR1; flow model biofilm induced; rat catheter biofilm repressed; overlaps orf19.5621		YHI9	0.767798	0.0155668	95.7469	79.0268	146.587	151.807	87.3869	149.197	1.08591	0.00400445	121.261	140.406	363.617	192.1	130.833	277.859	0.554515	0.303108	75.7598	61.535	93.4831	108.764	68.6474	101.124	0.825191	0.0460599	191.588	201.229	455.518	240.643	196.408	348.08
orf19.1372	Protein of unknown function; transcript regulated by Mig1 and Tup1			0.767273	0.000382982	1269.71	1154.77	1961.8	2165.88	1212.24	2063.84	0.809264	0.00189589	788.538	876.323	1588.19	1329.27	832.431	1458.73	-0.565895	0.071008	1001.15	903.613	609.443	677.527	952.383	643.485	-0.573373	0.0573981	2562.8	2871.67	1995.65	1656.49	2717.24	1826.07
orf19.6017	Protein of unknown function; Spider biofilm induced			0.766924	0.22262	20.7697	10.3884	23.1213	30.676	15.579	26.8986	1.03768	0.148146	11.014	10.9316	15.8877	29.3819	10.9728	22.6348	-0.543856	0.813099	16.7375	7.7269	8.50094	8.42676	12.2322	8.46385	-0.324714	0.757888	30.5985	40.2956	20.5332	36.0474	35.4471	28.2903
orf19.7479	Neutral trehalase; hyphal induction in mutant delayed but not reduced overall; not required for virulence in mice; possible regulatory cAMP-dependent phosphorylation at S10,S213; Hap43-repressed gene; Spider biofilm induced	NTH1	NTH1	0.76634	0.000385391	807.798	907.921	1466.1	1450.9	857.859	1458.5	0.477104	0.120242	729.741	762.493	910.383	1166.81	746.117	1038.6	-0.223498	0.665931	636.53	710.921	564.12	589.406	673.726	576.763	-0.563347	0.0695595	1914.95	1924	1144.84	1453.04	1919.47	1298.94
orf19.3664	Putative 30 kda heat shock protein; repressed during the mating process; rat catheter biofilm induced	HSP31		0.766076	0.308304	9.28701	6.59627	13.5817	13.7119	7.94164	13.6468	0.951459	0.17927	6.66243	22.42	29.3733	27.2678	14.5412	28.3206	0.836471	0.582197	7.41403	5.02788	4.59384	17.9811	6.22095	11.2875	0.973951	0.109025	17.7748	18.2048	36.8554	34.072	17.9898	35.4637
orf19.2605	Putative protein serine/threonine kinase; mutants sensitive to growth on hydrogen peroxide medium	PRK1	ARK1	0.765064	0.000734579	530.312	564.226	833.414	1025.97	547.269	929.693	0.367451	0.273964	461.971	457.095	523.43	662.279	459.533	592.855	-0.274442	0.5405	417.909	441.77	357.202	353.242	429.839	355.222	-0.723673	0.0145026	1089.29	1359.73	658.458	824.532	1224.51	741.495
orf19.3060	OPutative dolichyl-diphosphooligosaccharide-protein glycotransferase; role in protein N-linked glycosylation; Spider biofilm repressed		SWP1	0.76487	0.000486386	950.328	929.12	1481.55	1712.24	939.724	1596.9	0.483553	0.0892661	814.259	928.399	1265.38	1171.22	871.329	1218.3	-0.13228	0.8523	749.209	727.174	629.272	717.837	738.191	673.555	-0.463728	0.149492	1935.67	2269.96	1590.18	1459.34	2102.82	1524.76
orf19.1795.1	Ortholog(s) have role in protein targeting to ER, signal peptide processing and signal peptidase complex localization		SPC1	0.763596	0.0349202	88.9865	90.6708	187.011	118.121	89.8287	152.566	0.241837	0.69469	65.7141	125.12	120.762	105.011	95.417	112.887	0.0648308	0.987403	70.1083	70.9939	49.8421	97.7478	70.5511	73.795	-0.503874	0.301811	242.995	157.946	151.519	131.109	200.471	141.314
orf19.6668	Ortholog(s) have ubiquitin-protein ligase activator activity and role in ER-associated ubiquitin-dependent protein catabolic process, establishment of protein localization to endoplasmic reticulum membrane		CUE1	0.762885	0.0092953	367.782	429.198	509.862	841.883	398.49	675.872	0.611254	0.0416783	255.955	331.696	452.996	444.809	293.826	448.902	-0.460775	0.261323	289.592	336.292	197.361	256.897	312.942	227.129	-0.665517	0.0661402	667.555	1114.56	569.315	554.218	891.059	561.767
orf19.4227	Ortholog of C. parapsilosis CDC317 : CPAR2_100400, C. dubliniensis CD36 : Cd36_52020, Debaryomyces hansenii CBS767 : DEHA2F14278g and Candida orthopsilosis Co 90-125 : CORT_0F00500			0.761431	0.080368	31.8522	42.968	62.7124	63.5901	37.4101	63.1513	0.476216	0.359428	40.2431	36.4875	54.6215	52.1273	38.3653	53.3744	0.0199135	1	24.8036	33.9682	31.2061	28.0753	29.3859	29.6407	-0.315029	0.620467	81.9671	84.3235	68.5988	65.0323	83.1453	66.8156
orf19.7324	Thiamin pyrimidine synthase; synthesis of the thiamine precursor hydroxymethylpyrimidine phosphate; single-turnover enzyme that provides histidine for HMP-P formation; induced by nitric oxide independent of Yhb1; Spider biofilm induced	THI13	THI13	0.760782	0.0625881	42.1497	42.2625	63.0854	79.94	42.2061	71.5127	0.636855	0.145726	46.7735	60.3224	93.1755	73.4335	53.5479	83.3045	0.319703	0.764667	33.2105	33.0727	35.8256	46.9397	33.1416	41.3827	0.146479	0.851405	82.936	105.469	116.69	91.9102	94.2025	104.3
orf19.2537	Protein of unknown function; transcript detected on high-resolution tiling arrays			0.760768	0.472355	4.78263	7.53056	11.4374	9.2412	6.15659	10.3393	-0.656174	0.568275	10.8646	7.42776	6.57316	4.89193	9.14619	5.73254	0.555776	0.890797	3.64728	6.015	8.53653	5.57802	4.83114	7.05727	-0.909367	0.367256	14.8186	12.4342	8.18354	6.20787	13.6264	7.19571
orf19.7661	ATP-dependent 3' - 5' helicase involved in maintenance of mitochondrial DNA; ortholog of S. cerevisiae Hmi1; rat catheter biofilm repressed	HMI1	HMI1	0.760766	0.0107658	110.042	111.04	166.581	207.945	110.541	187.263	0.155415	0.761491	152.212	109.65	144.986	146.629	130.931	145.807	0.22103	0.814526	86.7212	86.9222	118.268	84.1632	86.8217	101.216	-0.434806	0.285614	218.233	275.079	182.267	182.674	246.656	182.47
orf19.837	Glucosamine-6-phosphate acetyltransferase; enzyme of UDP-GlcNAc biosynthesis; required for viability in absence of GlcNAc supplementation; required for persistent infection and wild-type virulence in mouse systemic infection	GNA1	GNA1	0.760757	0.000955759	268.241	304.288	469.36	499.468	286.264	484.414	0.693203	0.0127499	240.997	268.951	422.088	402.513	254.974	412.301	-0.188132	0.780394	211.192	238.446	186.099	208.078	224.819	197.088	-0.305506	0.400753	613.287	662.122	530.398	501.593	637.705	515.995
orf19.882	Heat-shock protein; regulated by macrophage response, Nrg1, Mig1, Gcn2, Gcn4, Mnl1p; heavy metal (cadmium) stress-induced; stationary phase enriched protein; rat catheter and Spider biofilm induced	HSP78	HSP78	0.75982	0.000799228	703.241	638.684	1040.68	1232.51	670.962	1136.6	0.548937	0.0601049	957.697	767.888	1356.76	1167.78	862.792	1262.27	0.338799	0.440042	554.59	499.673	740.99	592.977	527.132	666.983	0.0780226	0.901929	1359.9	1633.75	1704.85	1455.23	1496.82	1580.04
orf19.4269	Has domain(s) with predicted ATP binding, protein kinase activity and role in protein phosphorylation			0.7594	0.00526649	130.051	141.934	237.555	222.355	135.992	229.955	0.329261	0.349326	218.474	185.796	237.669	270.245	202.135	253.957	0.549713	0.229006	102.357	111.256	169.228	143.266	106.806	156.247	0.0702992	0.914919	310.11	295.093	299.023	336.413	302.602	317.718
orf19.6671	Protein similar to aminopeptidase I; mutation confers hypersensitivity to amphotericin B; transcript regulated in macrophage response; flow model biofilm induced	LAP4		0.759229	0.050875	55.3718	76.973	97.7769	125.57	66.1724	111.674	0.390773	0.336392	117.078	99.6785	144.234	139.944	108.378	142.089	0.693423	0.223888	43.2077	60.7437	90.7825	76.7526	51.9757	83.7675	0.273174	0.620467	128.361	165.848	181.234	174.428	147.105	177.831
orf19.7010	Ortholog(s) have cytosol, ubiquitin ligase complex localization		YIL001W	0.758813	0.00298207	217.748	223.538	323.692	422.747	220.643	373.219	0.898584	0.00314566	171.093	168.56	374.58	258.716	169.826	316.648	-0.400117	0.408708	171.592	175.017	132.299	130.231	173.305	131.265	-0.310225	0.501125	423.646	559.681	469.911	323.141	491.663	396.526
orf19.1377	Putative inositol polyphosphate multikinase; moderately induced at 42 deg	IPK2	ARG82	0.756014	0.0149938	88.9455	87.6829	145.809	152.555	88.3142	149.182	0.592511	0.0782498	133.25	134.572	221.081	182.785	133.911	201.933	0.576283	0.251672	70.1264	68.5996	102.993	104.008	69.363	103.501	0.363964	0.387497	190.599	202.191	277.451	228.139	196.395	252.795
orf19.7006	Ortholog(s) have role in reciprocal meiotic recombination		MSC3	0.755436	0.00244248	382.727	381.645	545.85	744.467	382.186	645.159	0.196106	0.615885	399.965	462.84	535.552	452.85	431.402	494.201	0.151536	0.82736	301.707	298.708	308.922	358.028	300.208	333.475	-0.458423	0.203524	713.993	986.088	672.699	564.584	850.04	618.642
orf19.1628	Putative aminopeptidase yscI precursor; mutant is viable; protein present in exponential and stationary growth phase yeast cultures; Spider biofilm repressed	LAP41	LAP4	0.753598	0.000641622	395.666	409.576	639.34	717.857	402.621	678.598	0.626173	0.0303911	598.395	479.338	781.889	881.614	538.866	831.751	0.397649	0.316979	311.827	320.656	463.163	369.972	316.241	416.568	0.219703	0.596643	835.49	951.512	983.026	1098.06	893.501	1040.54
orf19.1738	UTP-glucose-1-phosphaturidyl transferase; localizes to yeast, not hyphal cell surface; Hog1-repressed; stationary phase enriched; induced in oralpharyngeal candidasis; rat catheter biofilm repressed; Bcr1-repressed in RPMI a/a biofilms	UGP1	UGP1	0.753237	0.00089843	2687.09	2505.8	3981.13	4772.51	2596.45	4376.82	0.399075	0.172063	2924.67	2969.03	4108.79	3662.99	2946.85	3885.89	0.159221	0.791981	2118.46	1961.13	2261.31	2294.75	2039.8	2278.03	-0.245061	0.56675	5200.66	6327.82	5163.78	4563.74	5764.24	4863.76
orf19.3815	Has domain(s) with predicted ubiquitin thiolesterase activity and role in ubiquitin-dependent protein catabolic process		UBP7	0.750587	0.0237788	125.821	80.1133	176.208	171.888	102.967	174.048	0.580346	0.0953314	124.681	124.887	167.496	205.736	124.784	186.616	0.247569	0.797854	99.9069	61.954	96.3823	96.5077	80.9305	96.445	0.0271298	0.978745	230.11	228.037	210.977	255.894	229.073	233.435
orf19.3184	Ortholog(s) have Golgi apparatus, fungal-type vacuole membrane localization			0.749448	0.00580763	125.211	122.144	208.679	207.341	123.677	208.01	0.701021	0.0460161	115.145	133.137	232.68	171.023	124.141	201.851	-0.0181501	1	98.7364	95.5517	88.7598	103.14	97.144	95.9501	-0.115271	0.860022	272.575	274.994	291.761	213.722	273.784	252.742
orf19.3225	Putative sensor/transporter protein with a predicted role in cell wall biogenesis; possibly an essential gene, disruptants not obtained by UAU1 method; flow model and rat catheter biofilm repressed	CWH43	CWH43	0.748359	0.000426948	1348.38	1404.14	2372.79	2250.66	1376.26	2311.72	0.405206	0.177814	1480.99	1307.19	1713.05	1979.3	1394.09	1846.18	-0.0042884	1	1062.86	1099.13	1145.38	1010.01	1080.99	1077.7	-0.39739	0.230749	3099.08	2984.67	2153.41	2465.51	3041.88	2309.46
orf19.3456	Protein with a predicted serine/threonine kinase and tyrosine kinase domain; possibly an essential gene, disruptants not obtained by UAU1 method			0.748107	0.0257284	71.4159	71.9548	118.627	122.163	71.6853	120.395	0.425026	0.356729	87.7829	75.3978	126.718	92.3683	81.5903	109.543	0.163394	0.907205	56.2748	56.3238	68.093	58.0235	56.2993	63.0582	-0.208362	0.753697	155.047	161.942	158.653	115.67	158.495	137.162
orf19.3174	GDP-GTP exchange factor for Cdc42p; phosphorylated; required for maintenance of hyphal growth; misexpression blocks hyphal growth and causes avirulence in a mouse model of systemic infection; antigenic during human oral infection	CDC24	CDC24	0.7467	0.000841413	800.469	761.95	1421.93	1200.4	781.209	1311.16	-0.0390046	0.959464	887.9	669.805	575.961	940.24	778.852	758.1	-0.0278017	0.996733	631.132	596.264	687.162	517.041	613.698	602.102	-0.86375	0.010262	1856.7	1592.41	725.071	1170.18	1724.55	947.627
orf19.1617	Protein similar to S. cerevisiae Ydr282cp; transposon mutation affects filamentous growth; Hap43p-repressed gene		YDR282C	0.745484	0.0281856	70.3084	74.8647	124.848	118.355	72.5866	121.602	0.483815	0.296056	57.8912	79.5974	85.2251	107.142	68.7443	96.1837	-0.0999271	0.956313	55.3244	58.6882	44.2996	61.9703	57.0063	53.1349	-0.411263	0.398575	162.956	157.123	107.556	133.082	160.04	120.319
orf19.6978	Planktonic growth-induced gene			0.745362	0.162466	20.3345	39.0617	52.3214	46.7539	29.6981	49.5376	-0.193355	0.783532	38.1664	48.2516	42.594	32.9039	43.209	37.7489	0.524436	0.653034	15.4967	31.2218	29.2244	37.5529	23.3593	33.3887	-0.46274	0.453832	68.1504	62.2534	53.2137	41.328	65.2019	47.2709
orf19.2665	Predicted karyopherin involved in nuclear import and export of proteins; flow model biofilm induced; Spider biofilm induced	MSN5	MSN5	0.744806	0.000748588	974.795	898.208	1464.19	1675.36	936.501	1569.77	0.301791	0.409538	966.2	757.022	922.576	1201.63	861.611	1062.1	-0.143844	0.844727	768.634	702.835	747.619	584.529	735.735	666.074	-0.637968	0.0383463	1912.96	2221.09	1160.2	1496.38	2067.02	1328.29
orf19.6540	Phosphofructokinase beta subunit; fructose 2,6-bisphosphate, AMP activated; ATP inhibited; phagocytosis, hyphal repressed; fluconazole-induced; stationary-phase enriched; flow model biofilm induced; rat catheter/Spider biofilm repressed	PFK2	PFK2	0.742803	0.00123077	1705.04	1513.05	2995.55	2391.04	1609.05	2693.29	0.801087	0.0085796	2775.73	1780.65	3801.26	4138.02	2278.19	3969.64	0.478159	0.2774	1344.4	1183.98	2147.26	1375.23	1264.19	1761.25	0.487775	0.133804	3911.9	3171.44	4777.8	5155.03	3541.67	4966.42
orf19.5255	Putative peroxisomal, half-size adrenoleukodystrophy protein (ALD or ALDp) subfamily ABC transporter; Gcn4p-regulated	PXA2	PXA2	0.742276	0.00202433	315.696	260.696	450.271	515.583	288.196	482.927	0.150147	0.734877	397.812	293.978	413.314	354.297	345.895	383.806	0.237885	0.720518	249.258	203.633	308.226	226.569	226.446	267.397	-0.404435	0.238553	588.589	683.232	519.11	441.766	635.91	480.438
orf19.7111	Putative mitochondrial outer membrane protein membrane fission effector; possibly an essential gene, disruptants not obtained by UAU1 method		FIS1	0.742102	0.00375801	168.553	168.932	262.001	302.421	168.743	282.211	0.757224	0.0260281	111.499	130.691	177.168	232.35	121.095	204.759	-0.501224	0.304934	132.858	132.225	85.9195	101.273	132.541	93.5962	-0.537164	0.121255	342.677	400.573	223.278	288.899	371.625	256.089
orf19.366	Ortholog(s) have double-stranded DNA binding activity, role in DNA damage checkpoint, double-strand break repair, reciprocal meiotic recombination and checkpoint clamp complex localization		RAD17	0.742069	0.022049	110.163	121.57	157.166	230.053	115.867	193.609	0.0158355	1	162.832	94.2002	107.855	152.06	128.516	129.958	0.127476	0.931176	86.6679	95.3297	126.872	71.8854	90.9988	99.3785	-0.650461	0.123558	206.365	303.884	136.251	188.778	255.125	162.514
orf19.764	Ortholog(s) have clathrin-coated vesicle, cytoplasm localization		SCY1	0.741828	0.000650279	444.878	475.07	749.905	787.745	459.974	768.825	0.327665	0.338886	422.903	426.746	479.495	586.835	424.825	533.165	-0.136971	0.844727	350.554	371.992	326.952	329.829	361.273	328.391	-0.601725	0.035964	979.687	1044.43	603.156	730.628	1012.06	666.892
orf19.2615	Putative mitochondrial, half-size MDR-subfamily ABC transporter	MDL1	MDL1	0.7418	0.000522971	537.306	562.758	932.333	906.736	550.032	919.534	0.388123	0.222172	559.507	496.111	655.643	725.84	527.809	690.742	-0.082123	0.923221	423.457	440.583	432.864	383.155	432.02	408.009	-0.485682	0.114719	1217.71	1202.49	824.308	904.042	1210.1	864.175
orf19.247	Ortholog(s) have role in endosome organization, regulation of protein localization and BLOC-1 complex, endosome localization		KXD1	0.741558	0.0786276	37.5588	41.9434	58.5617	74.1438	39.7511	66.3527	0.452098	0.404732	37.0553	51.772	58.5586	63.0237	44.4136	60.7912	0.139335	0.95215	29.4802	32.9506	28.2517	40.3991	31.2154	34.3254	-0.200309	0.793536	77.011	97.8015	73.7367	78.4246	87.4062	76.0806
orf19.6729	Protein similar to human CAND1 (Cullin-Associated Nedd8-Dissociated) protein involved in regulation of SCF complexes; binds unnedddylated cullin Cdc53; mutants are viable	TIP120		0.741289	0.000998204	799.524	859.719	1260.67	1512.2	829.622	1386.44	0.37727	0.204258	867.541	789.453	1081.12	1071.1	828.497	1076.11	-0.0244996	0.996733	630.108	673.084	670.985	609.927	651.596	640.456	-0.439292	0.187307	1647.29	2004.57	1358.79	1334.44	1825.93	1346.61
orf19.807	Putative chitin biosynthesis protein; fungal-specific; repressed upon yeast-to-hypha switch; rat catheter biofilm repressed	CHS5	CHS5	0.738778	0.000822376	928.229	977.139	1473.23	1705.74	952.684	1589.49	0.290534	0.360733	888.591	915.279	1117.82	1088.46	901.935	1103.14	-0.1017	0.898736	731.616	764.939	686.975	707.46	748.278	697.218	-0.600424	0.0393785	1924.81	2261.34	1404.86	1356.12	2093.07	1380.49
orf19.297	Ortholog(s) have D-leucyl-tRNA(Leu) deacylase activity, D-tyrosyl-tRNA(Tyr) deacylase activity, role in D-leucine catabolic process, D-tyrosine catabolic process, tRNA metabolic process and cytosol, nucleus localization	DTD2	DTD1	0.738042	0.0265067	145.749	97.2262	172.439	234.195	121.487	203.317	0.525828	0.109849	162.412	149.28	205.013	243.802	155.846	224.408	0.330051	0.657708	115.579	75.3861	125.717	115.202	95.4823	120.46	0.0673397	0.930936	226.124	309.606	258.074	303.375	267.865	280.725
orf19.3825	Putative Type II CAAX prenyl protease; induced during the mating process	RCE1	RCE1	0.737976	0.0020504	258.567	242.788	389.019	447.67	250.677	418.344	0.524888	0.0743514	245.722	252.138	355.169	361.197	248.93	358.183	-0.0343515	0.993732	203.95	189.894	189.922	194.909	196.922	192.415	-0.297596	0.424114	508.593	593.165	446.449	449.971	550.879	448.21
orf19.1420	Ortholog(s) have cytosol, nucleus localization		IRC6	0.737531	0.0131996	100.842	115.167	171.405	188.091	108.004	179.748	0.505968	0.201457	125.373	91.4211	163.942	143.946	108.397	153.944	-0.0159046	1	79.2683	90.3762	97.4648	70.1225	84.8223	83.7937	-0.296393	0.523445	224.172	249.16	205.789	179.615	236.666	192.702
orf19.4829	WD repeat protein; required for ubiquitin-mediated protein degradation; role in control of cellular ubiquitin levels; may promote efficient NHEJ in postdiauxic/stationary phase; Spider biofilm repressed	DOA1	DOA1	0.736443	0.000992898	671.828	675.601	1035.43	1209.35	673.714	1122.39	0.449422	0.158203	727.827	554.606	891.345	859.808	641.216	875.576	-0.0943692	0.916497	529.595	528.81	563.362	428.034	529.202	495.698	-0.43177	0.195603	1352.99	1603.08	1120.2	1071.28	1478.03	1095.74
orf19.6459	Protein similar to S. cerevisiae pyrophosphate phosphatase Dpp1; required for farnesol biosynthesis; repressed by 17-beta-estradiol, ethynyl estradiol; Spider biofilm induced	DPP3	DPP1	0.736144	0.0265398	88.2526	126.624	195.497	161.349	107.438	178.423	0.053918	0.9552	171.393	100.258	122.623	159.409	135.826	141.016	0.317139	0.751458	68.9932	99.761	133.485	76.5711	84.3771	105.028	-0.41179	0.340928	254.818	214.563	154.668	198.087	234.691	176.377
orf19.4991	Putative RNA-binding protein; Hap43p-repressed gene; protein induced during the mating process	MPT5	MPT5	0.736011	0.00139902	829.674	766.821	1473.47	1186.53	798.247	1330	0.34933	0.351536	993.366	881.644	953.287	1435.5	937.505	1194.39	0.208212	0.711711	654.223	600.007	768.333	681.123	627.115	724.728	-0.22806	0.667426	1923.86	1574.18	1199.15	1787.37	1749.02	1493.26
[truncated: 4,916 more rows]
